# Supplementary material for: TIP_finder: An HPC Software to Detect Transposable Element Insertion Polymorphisms in Large Genomic Datasets
Source: Biology (Basel). 2020 Sep 9;9(9):281. doi: 10.3390/biology9090281 (PMC7563458; doi:10.3390/biology9090281)
Supplement: Supplementary file 1 [file biology-09-00281-s001.zip]

Archive with 4 entries (4 files):
- Supplemental Material 1.docx
- Supplemental Material 2.docx
- Supplemental Material 3.xlsx
- Supplemental Material 4.zip
