# Supplementary material for: TIP_finder: An HPC Software to Detect Transposable Element Insertion Polymorphisms in Large Genomic Datasets
Source: Biology (Basel). 2020 Sep 9;9(9):281. doi: 10.3390/biology9090281 (PMC7563458; doi:10.3390/biology9090281)
Supplement: Supplementary file 1 [file biology-09-00281-s001.zip › Supplemental Material 3.xlsx]

## Sheet: TIPS_with_association
	Case 1	Case 2	P-value	Association
Chr1_1400000_1410000	7	0	0.019311	0.293645
Chr1_1580000_1590000	10	0	0.00290825	0.364101
Chr1_6560000_6570000	6	0	0.0360669	0.265372
Chr1_12000000_12010000	7	0	0.019311	0.293645
Chr1_12390000_12400000	24	0	1.35107e-07	0.56916
Chr1_12700000_12710000	15	0	0.000107098	0.453386
Chr1_12710000_12720000	12	0	0.000797606	0.403009
Chr1_15370000_15380000	7	0	0.019311	0.293645
Chr1_19540000_19550000	12	0	0.000797606	0.403009
Chr1_27220000_27230000	8	0	0.0103206	0.319173
Chr1_28650000_28660000	9	0	0.00549388	0.342525
Chr1_29790000_29800000	14	0	0.000211248	0.437485
Chr1_33060000_33070000	15	0	0.000107098	0.453386
Chr1_36490000_36500000	16	0	5.37085e-05	0.468521
Chr1_37360000_37370000	9	0	0.00549388	0.342525
Chr1_38140000_38150000	15	0	0.000107098	0.453386
Chr1_41940000_41950000	16	0	5.37085e-05	0.468521
Chr1_42860000_42870000	11	0	0.00152904	0.384189
Chr1_45520000_45530000	13	0	0.000412439	0.420729
Chr1_45730000_45740000	7	0	0.019311	0.293645
Chr1_45760000_45770000	17	0	2.66259e-05	0.482967
Chr1_46380000_46390000	12	0	0.000797606	0.403009
Chr1_46390000_46400000	13	0	0.000412439	0.420729
Chr1_46900000_46910000	18	0	1.30408e-05	0.496787
Chr1_46940000_46950000	17	0	2.66259e-05	0.482967
Chr1_46950000_46960000	29	15	0.012861	0.310493
Chr1_47120000_47130000	7	0	0.019311	0.293645
Chr1_48440000_48450000	9	0	0.00549388	0.342525
Chr1_48510000_48520000	10	0	0.00290825	0.364101
Chr1_49440000_49450000	16	5	0.0158942	0.301855
Chr1_49570000_49580000	21	4	0.000302769	0.428614
Chr1_50160000_50170000	9	0	0.00549388	0.342525
Chr1_52000000_52010000	12	0	0.000797606	0.403009
Chr1_54630000_54640000	11	0	0.00152904	0.384189
Chr1_54910000_54920000	16	0	5.37085e-05	0.468521
Chr1_55720000_55730000	9	0	0.00549388	0.342525
Chr1_57550000_57560000	9	0	0.00549388	0.342525
Chr1_58170000_58180000	7	0	0.019311	0.293645
Chr1_60240000_60250000	11	0	0.00152904	0.384189
Chr1_62180000_62190000	14	0	0.000211248	0.437485
Chr1_65920000_65930000	12	0	0.000797606	0.403009
Chr1_66410000_66420000	10	0	0.00290825	0.364101
Chr1_66420000_66430000	22	0	6.57124e-07	0.546793
Chr1_67290000_67300000	12	0	0.000797606	0.403009
Chr1_70560000_70570000	17	0	2.66259e-05	0.482967
Chr1_73130000_73140000	12	0	0.000797606	0.403009
Chr1_76870000_76880000	17	0	2.66259e-05	0.482967
Chr1_77180000_77190000	17	0	2.66259e-05	0.482967
Chr1_77980000_77990000	19	0	6.30654e-06	0.510036
Chr1_86510000_86520000	21	0	1.41649e-06	0.535
Chr1_86800000_86810000	10	0	0.00290825	0.364101
Chr1_86980000_86990000	11	0	0.00152904	0.384189
Chr1_88600000_88610000	16	0	5.37085e-05	0.468521
Chr1_88900000_88910000	14	0	0.000211248	0.437485
Chr1_88920000_88930000	9	0	0.00549388	0.342525
Chr1_89060000_89070000	18	0	1.30408e-05	0.496787
Chr1_89340000_89350000	21	5	0.000838576	0.40161
Chr1_89430000_89440000	7	0	0.019311	0.293645
Chr1_89440000_89450000	13	0	0.000412439	0.420729
Chr1_91040000_91050000	21	0	1.41649e-06	0.535
Chr1_91200000_91210000	11	0	0.00152904	0.384189
Chr1_91460000_91470000	21	0	1.41649e-06	0.535
Chr1_91660000_91670000	13	4	0.0357043	0.265856
Chr1_92610000_92620000	15	0	0.000107098	0.453386
Chr1_94160000_94170000	21	0	1.41649e-06	0.535
Chr1_94370000_94380000	13	0	0.000412439	0.420729
Chr1_94440000_94450000	17	0	2.66259e-05	0.482967
Chr1_101360000_101370000	14	0	0.000211248	0.437485
Chr1_101500000_101510000	15	0	0.000107098	0.453386
Chr1_102830000_102840000	15	0	0.000107098	0.453386
Chr1_103260000_103270000	10	0	0.00290825	0.364101
Chr1_103270000_103280000	14	0	0.000211248	0.437485
Chr1_104550000_104560000	16	0	5.37085e-05	0.468521
Chr1_104560000_104570000	11	0	0.00152904	0.384189
Chr1_105750000_105760000	25	0	5.98064e-08	0.579788
Chr1_109700000_109710000	19	0	6.30654e-06	0.510036
Chr1_109850000_109860000	10	0	0.00290825	0.364101
Chr1_111260000_111270000	7	0	0.019311	0.293645
Chr1_112130000_112140000	12	0	0.000797606	0.403009
Chr1_112820000_112830000	12	0	0.000797606	0.403009
Chr1_114060000_114070000	18	0	1.30408e-05	0.496787
Chr1_114070000_114080000	11	0	0.00152904	0.384189
Chr1_117810000_117820000	8	0	0.0103206	0.319173
Chr1_118220000_118230000	13	0	0.000412439	0.420729
Chr1_118230000_118240000	12	0	0.000797606	0.403009
Chr1_119180000_119190000	7	0	0.019311	0.293645
Chr1_119480000_119490000	8	0	0.0103206	0.319173
Chr1_120420000_120430000	16	0	5.37085e-05	0.468521
Chr1_120780000_120790000	30	18	0.0381069	0.262725
Chr1_143180000_143190000	8	0	0.0103206	0.319173
Chr1_143240000_143250000	8	0	0.0103206	0.319173
Chr1_144450000_144460000	16	0	5.37085e-05	0.468521
Chr1_145410000_145420000	17	0	2.66259e-05	0.482967
Chr1_145760000_145770000	7	0	0.019311	0.293645
Chr1_146160000_146170000	29	14	0.00711751	0.333192
Chr1_146940000_146950000	16	0	5.37085e-05	0.468521
Chr1_148130000_148140000	19	0	6.30654e-06	0.510036
Chr1_148610000_148620000	30	18	0.0381069	0.262725
Chr1_149090000_149100000	15	0	0.000107098	0.453386
Chr1_150630000_150640000	16	0	5.37085e-05	0.468521
Chr1_150650000_150660000	12	0	0.000797606	0.403009
Chr1_152250000_152260000	9	0	0.00549388	0.342525
Chr1_152480000_152490000	13	0	0.000412439	0.420729
Chr1_154050000_154060000	11	0	0.00152904	0.384189
Chr1_155590000_155600000	12	0	0.000797606	0.403009
Chr1_155620000_155630000	6	0	0.0360669	0.265372
Chr1_155630000_155640000	8	0	0.0103206	0.319173
Chr1_155690000_155700000	12	0	0.000797606	0.403009
Chr1_156170000_156180000	12	0	0.000797606	0.403009
Chr1_157270000_157280000	15	0	0.000107098	0.453386
Chr1_157460000_157470000	10	0	0.00290825	0.364101
Chr1_159760000_159770000	16	0	5.37085e-05	0.468521
Chr1_160690000_160700000	16	0	5.37085e-05	0.468521
Chr1_160700000_160710000	14	0	0.000211248	0.437485
Chr1_160930000_160940000	9	0	0.00549388	0.342525
Chr1_161250000_161260000	22	0	6.57124e-07	0.546793
Chr1_161430000_161440000	22	0	6.57124e-07	0.546793
Chr1_161470000_161480000	12	0	0.000797606	0.403009
Chr1_163090000_163100000	13	0	0.000412439	0.420729
Chr1_167310000_167320000	7	0	0.019311	0.293645
Chr1_167320000_167330000	7	0	0.019311	0.293645
Chr1_171300000_171310000	14	0	0.000211248	0.437485
Chr1_171310000_171320000	14	0	0.000211248	0.437485
Chr1_172680000_172690000	7	0	0.019311	0.293645
Chr1_173370000_173380000	25	12	0.0168237	0.299486
Chr1_173380000_173390000	7	0	0.019311	0.293645
Chr1_173600000_173610000	13	4	0.0357043	0.265856
Chr1_173680000_173690000	8	0	0.0103206	0.319173
Chr1_175240000_175250000	21	0	1.41649e-06	0.535
Chr1_177320000_177330000	19	0	6.30654e-06	0.510036
Chr1_178200000_178210000	17	0	2.66259e-05	0.482967
Chr1_178550000_178560000	8	0	0.0103206	0.319173
Chr1_181250000_181260000	11	0	0.00152904	0.384189
Chr1_181820000_181830000	9	0	0.00549388	0.342525
Chr1_183700000_183710000	17	3	0.0013965	0.386898
Chr1_185580000_185590000	17	0	2.66259e-05	0.482967
Chr1_186910000_186920000	10	0	0.00290825	0.364101
Chr1_188330000_188340000	12	0	0.000797606	0.403009
Chr1_188600000_188610000	10	0	0.00290825	0.364101
Chr1_188610000_188620000	17	0	2.66259e-05	0.482967
Chr1_190670000_190680000	20	0	3.00962e-06	0.52276
Chr1_191230000_191240000	22	0	6.57124e-07	0.546793
Chr1_194920000_194930000	21	0	1.41649e-06	0.535
Chr1_199090000_199100000	11	0	0.00152904	0.384189
Chr1_204230000_204240000	13	0	0.000412439	0.420729
Chr1_204240000_204250000	6	0	0.0360669	0.265372
Chr1_205850000_205860000	8	0	0.0103206	0.319173
Chr1_205870000_205880000	11	0	0.00152904	0.384189
Chr1_205890000_205900000	15	0	0.000107098	0.453386
Chr1_209140000_209150000	13	0	0.000412439	0.420729
Chr1_211190000_211200000	7	0	0.019311	0.293645
Chr1_211850000_211860000	12	0	0.000797606	0.403009
Chr1_213030000_213040000	9	0	0.00549388	0.342525
Chr1_218750000_218760000	20	0	3.00962e-06	0.52276
Chr1_224330000_224340000	20	0	3.00962e-06	0.52276
Chr1_224340000_224350000	11	0	0.00152904	0.384189
Chr1_225220000_225230000	22	0	6.57124e-07	0.546793
Chr1_225790000_225800000	20	6	0.00379837	0.355266
Chr1_226530000_226540000	25	12	0.0168237	0.299486
Chr1_226540000_226550000	17	0	2.66259e-05	0.482967
Chr1_227620000_227630000	14	0	0.000211248	0.437485
Chr1_227630000_227640000	21	0	1.41649e-06	0.535
Chr1_227860000_227870000	21	0	1.41649e-06	0.535
Chr1_228250000_228260000	17	0	2.66259e-05	0.482967
Chr1_232190000_232200000	13	0	0.000412439	0.420729
Chr1_232200000_232210000	10	0	0.00290825	0.364101
Chr1_239030000_239040000	6	0	0.0360669	0.265372
Chr1_242210000_242220000	22	7	0.00268287	0.366711
Chr1_246600000_246610000	11	0	0.00152904	0.384189
Chr1_246630000_246640000	16	0	5.37085e-05	0.468521
Chr1_247010000_247020000	14	0	0.000211248	0.437485
Chr1_247020000_247030000	7	0	0.019311	0.293645
Chr1_247210000_247220000	11	0	0.00152904	0.384189
Chr1_247280000_247290000	17	0	2.66259e-05	0.482967
Chr1_247290000_247300000	7	0	0.019311	0.293645
Chr1_247700000_247710000	8	0	0.0103206	0.319173
Chr1_247780000_247790000	18	0	1.30408e-05	0.496787
Chr1_247900000_247910000	6	0	0.0360669	0.265372
Chr2_150000_160000	12	0	0.000797606	0.403009
Chr2_1280000_1290000	7	0	0.019311	0.293645
Chr2_2670000_2680000	10	0	0.00290825	0.364101
Chr2_4050000_4060000	9	0	0.00549388	0.342525
Chr2_4060000_4070000	6	0	0.0360669	0.265372
Chr2_16750000_16760000	9	0	0.00549388	0.342525
Chr2_16900000_16910000	12	0	0.000797606	0.403009
Chr2_16910000_16920000	18	0	1.30408e-05	0.496787
Chr2_18880000_18890000	7	0	0.019311	0.293645
Chr2_24980000_24990000	16	0	5.37085e-05	0.468521
Chr2_26290000_26300000	16	0	5.37085e-05	0.468521
Chr2_26300000_26310000	21	0	1.41649e-06	0.535
Chr2_27460000_27470000	20	0	3.00962e-06	0.52276
Chr2_30610000_30620000	19	0	6.30654e-06	0.510036
Chr2_31630000_31640000	11	0	0.00152904	0.384189
Chr2_33050000_33060000	8	0	0.0103206	0.319173
Chr2_33660000_33670000	11	0	0.00152904	0.384189
Chr2_33900000_33910000	7	0	0.019311	0.293645
Chr2_33910000_33920000	6	0	0.0360669	0.265372
Chr2_37120000_37130000	11	0	0.00152904	0.384189
Chr2_37130000_37140000	27	0	1.11335e-08	0.600044
Chr2_39320000_39330000	12	0	0.000797606	0.403009
Chr2_39960000_39970000	21	10	0.035891	0.265606
Chr2_48380000_48390000	11	0	0.00152904	0.384189
Chr2_52650000_52660000	15	0	0.000107098	0.453386
Chr2_53750000_53760000	8	0	0.0103206	0.319173
Chr2_56610000_56620000	15	0	0.000107098	0.453386
Chr2_56620000_56630000	12	0	0.000797606	0.403009
Chr2_63320000_63330000	11	0	0.00152904	0.384189
Chr2_63990000_64000000	16	0	5.37085e-05	0.468521
Chr2_71390000_71400000	24	0	1.35107e-07	0.56916
Chr2_75390000_75400000	16	0	5.37085e-05	0.468521
Chr2_75870000_75880000	10	0	0.00290825	0.364101
Chr2_79160000_79170000	10	0	0.00290825	0.364101
Chr2_80170000_80180000	13	0	0.000412439	0.420729
Chr2_80180000_80190000	6	0	0.0360669	0.265372
Chr2_81030000_81040000	12	0	0.000797606	0.403009
Chr2_81650000_81660000	23	0	3.003e-07	0.558171
Chr2_81710000_81720000	13	0	0.000412439	0.420729
Chr2_82020000_82030000	23	0	3.003e-07	0.558171
Chr2_83160000_83170000	15	0	0.000107098	0.453386
Chr2_83870000_83880000	24	0	1.35107e-07	0.56916
Chr2_84470000_84480000	20	0	3.00962e-06	0.52276
Chr2_86340000_86350000	7	0	0.019311	0.293645
Chr2_86990000_87000000	18	0	1.30408e-05	0.496787
Chr2_87000000_87010000	10	0	0.00290825	0.364101
Chr2_87760000_87770000	10	0	0.00290825	0.364101
Chr2_87770000_87780000	18	0	1.30408e-05	0.496787
Chr2_96210000_96220000	12	0	0.000797606	0.403009
Chr2_96220000_96230000	10	0	0.00290825	0.364101
Chr2_99270000_99280000	16	0	5.37085e-05	0.468521
Chr2_99490000_99500000	8	0	0.0103206	0.319173
Chr2_99500000_99510000	14	0	0.000211248	0.437485
Chr2_100710000_100720000	17	0	2.66259e-05	0.482967
Chr2_101230000_101240000	9	0	0.00549388	0.342525
Chr2_101240000_101250000	9	0	0.00549388	0.342525
Chr2_102900000_102910000	6	0	0.0360669	0.265372
Chr2_102910000_102920000	20	0	3.00962e-06	0.52276
Chr2_104580000_104590000	6	0	0.0360669	0.265372
Chr2_104590000_104600000	12	0	0.000797606	0.403009
Chr2_105980000_105990000	10	0	0.00290825	0.364101
Chr2_106210000_106220000	11	0	0.00152904	0.384189
Chr2_106410000_106420000	17	0	2.66259e-05	0.482967
Chr2_107870000_107880000	14	0	0.000211248	0.437485
Chr2_107890000_107900000	7	0	0.019311	0.293645
Chr2_108490000_108500000	13	0	0.000412439	0.420729
Chr2_108510000_108520000	9	0	0.00549388	0.342525
Chr2_108520000_108530000	12	0	0.000797606	0.403009
Chr2_109840000_109850000	18	0	1.30408e-05	0.496787
Chr2_109860000_109870000	10	0	0.00290825	0.364101
Chr2_110500000_110510000	10	0	0.00290825	0.364101
Chr2_110520000_110530000	19	0	6.30654e-06	0.510036
Chr2_111960000_111970000	6	0	0.0360669	0.265372
Chr2_112040000_112050000	12	0	0.000797606	0.403009
Chr2_112350000_112360000	13	0	0.000412439	0.420729
Chr2_112360000_112370000	9	0	0.00549388	0.342525
Chr2_112380000_112390000	13	0	0.000412439	0.420729
Chr2_114310000_114320000	20	0	3.00962e-06	0.52276
Chr2_115190000_115200000	9	0	0.00549388	0.342525
Chr2_116280000_116290000	13	0	0.000412439	0.420729
Chr2_126070000_126080000	19	0	6.30654e-06	0.510036
Chr2_126640000_126650000	12	0	0.000797606	0.403009
Chr2_126650000_126660000	13	0	0.000412439	0.420729
Chr2_127370000_127380000	18	0	1.30408e-05	0.496787
Chr2_128900000_128910000	8	0	0.0103206	0.319173
Chr2_129960000_129970000	7	0	0.019311	0.293645
Chr2_133890000_133900000	8	0	0.0103206	0.319173
Chr2_134800000_134810000	9	0	0.00549388	0.342525
Chr2_136070000_136080000	9	0	0.00549388	0.342525
Chr2_137510000_137520000	7	0	0.019311	0.293645
Chr2_139200000_139210000	6	0	0.0360669	0.265372
Chr2_139210000_139220000	17	0	2.66259e-05	0.482967
Chr2_146540000_146550000	13	0	0.000412439	0.420729
Chr2_146770000_146780000	10	0	0.00290825	0.364101
Chr2_147310000_147320000	10	0	0.00290825	0.364101
Chr2_150830000_150840000	8	0	0.0103206	0.319173
Chr2_154110000_154120000	10	0	0.00290825	0.364101
Chr2_155920000_155930000	9	0	0.00549388	0.342525
Chr2_164170000_164180000	13	0	0.000412439	0.420729
Chr2_166740000_166750000	8	0	0.0103206	0.319173
Chr2_168260000_168270000	6	0	0.0360669	0.265372
Chr2_170120000_170130000	7	0	0.019311	0.293645
Chr2_171560000_171570000	10	0	0.00290825	0.364101
Chr2_177410000_177420000	10	0	0.00290825	0.364101
Chr2_180050000_180060000	10	0	0.00290825	0.364101
Chr2_180230000_180240000	11	0	0.00152904	0.384189
Chr2_182390000_182400000	22	0	6.57124e-07	0.546793
Chr2_183880000_183890000	7	0	0.019311	0.293645
Chr2_185360000_185370000	17	0	2.66259e-05	0.482967
Chr2_186410000_186420000	16	0	5.37085e-05	0.468521
Chr2_187180000_187190000	12	0	0.000797606	0.403009
Chr2_187510000_187520000	13	0	0.000412439	0.420729
Chr2_188800000_188810000	14	0	0.000211248	0.437485
Chr2_188900000_188910000	23	0	3.003e-07	0.558171
Chr2_194150000_194160000	21	0	1.41649e-06	0.535
Chr2_194160000_194170000	17	0	2.66259e-05	0.482967
Chr2_196830000_196840000	14	0	0.000211248	0.437485
Chr2_199220000_199230000	9	0	0.00549388	0.342525
Chr2_208190000_208200000	7	0	0.019311	0.293645
Chr2_211130000_211140000	14	0	0.000211248	0.437485
Chr2_212440000_212450000	15	0	0.000107098	0.453386
Chr2_213440000_213450000	6	0	0.0360669	0.265372
Chr2_213470000_213480000	21	0	1.41649e-06	0.535
Chr2_214800000_214810000	13	0	0.000412439	0.420729
Chr2_217590000_217600000	10	0	0.00290825	0.364101
Chr2_218110000_218120000	17	0	2.66259e-05	0.482967
Chr2_220530000_220540000	11	0	0.00152904	0.384189
Chr2_220540000_220550000	8	0	0.0103206	0.319173
Chr2_222430000_222440000	15	0	0.000107098	0.453386
Chr2_223290000_223300000	13	0	0.000412439	0.420729
Chr2_228360000_228370000	14	0	0.000211248	0.437485
Chr2_230120000_230130000	7	0	0.019311	0.293645
Chr2_231090000_231100000	27	14	0.0197688	0.292639
Chr2_234160000_234170000	12	0	0.000797606	0.403009
Chr2_238210000_238220000	9	0	0.00549388	0.342525
Chr2_238980000_238990000	8	0	0.0103206	0.319173
Chr3_440000_450000	17	0	2.66259e-05	0.482967
Chr3_980000_990000	14	0	0.000211248	0.437485
Chr3_1920000_1930000	21	9	0.0196772	0.292839
Chr3_3830000_3840000	6	0	0.0360669	0.265372
Chr3_4120000_4130000	6	0	0.0360669	0.265372
Chr3_4130000_4140000	10	0	0.00290825	0.364101
Chr3_5700000_5710000	16	6	0.0330436	0.269529
Chr3_6010000_6020000	17	0	2.66259e-05	0.482967
Chr3_9850000_9860000	8	0	0.0103206	0.319173
Chr3_13960000_13970000	18	0	1.30408e-05	0.496787
Chr3_16010000_16020000	11	0	0.00152904	0.384189
Chr3_16020000_16030000	11	0	0.00152904	0.384189
Chr3_17590000_17600000	16	0	5.37085e-05	0.468521
Chr3_17770000_17780000	11	0	0.00152904	0.384189
Chr3_18940000_18950000	20	0	3.00962e-06	0.52276
Chr3_19870000_19880000	14	0	0.000211248	0.437485
Chr3_20870000_20880000	17	0	2.66259e-05	0.482967
Chr3_22020000_22030000	16	0	5.37085e-05	0.468521
Chr3_26160000_26170000	6	0	0.0360669	0.265372
Chr3_27000000_27010000	13	0	0.000412439	0.420729
Chr3_34520000_34530000	10	0	0.00290825	0.364101
Chr3_38080000_38090000	6	0	0.0360669	0.265372
Chr3_38290000_38300000	9	0	0.00549388	0.342525
Chr3_38420000_38430000	14	0	0.000211248	0.437485
Chr3_38440000_38450000	18	0	1.30408e-05	0.496787
Chr3_39350000_39360000	11	0	0.00152904	0.384189
Chr3_39650000_39660000	21	0	1.41649e-06	0.535
Chr3_46420000_46430000	18	0	1.30408e-05	0.496787
Chr3_47260000_47270000	12	0	0.000797606	0.403009
Chr3_48000000_48010000	22	0	6.57124e-07	0.546793
Chr3_48010000_48020000	6	0	0.0360669	0.265372
Chr3_48330000_48340000	14	4	0.0210032	0.290021
Chr3_49220000_49230000	16	0	5.37085e-05	0.468521
Chr3_49230000_49240000	9	0	0.00549388	0.342525
Chr3_50510000_50520000	13	0	0.000412439	0.420729
Chr3_50520000_50530000	7	0	0.019311	0.293645
Chr3_51120000_51130000	11	0	0.00152904	0.384189
Chr3_51130000_51140000	15	0	0.000107098	0.453386
Chr3_51740000_51750000	16	0	5.37085e-05	0.468521
Chr3_51890000_51900000	12	0	0.000797606	0.403009
Chr3_53970000_53980000	13	0	0.000412439	0.420729
Chr3_68440000_68450000	7	0	0.019311	0.293645
Chr3_69970000_69980000	13	0	0.000412439	0.420729
Chr3_69980000_69990000	9	0	0.00549388	0.342525
Chr3_77730000_77740000	17	0	2.66259e-05	0.482967
Chr3_79050000_79060000	10	0	0.00290825	0.364101
Chr3_79770000_79780000	20	0	3.00962e-06	0.52276
Chr3_80070000_80080000	7	0	0.019311	0.293645
Chr3_80300000_80310000	8	0	0.0103206	0.319173
Chr3_84460000_84470000	10	0	0.00290825	0.364101
Chr3_87940000_87950000	8	0	0.0103206	0.319173
Chr3_94640000_94650000	11	0	0.00152904	0.384189
Chr3_94650000_94660000	7	0	0.019311	0.293645
Chr3_95580000_95590000	8	0	0.0103206	0.319173
Chr3_95590000_95600000	8	0	0.0103206	0.319173
Chr3_95940000_95950000	6	0	0.0360669	0.265372
Chr3_95950000_95960000	8	0	0.0103206	0.319173
Chr3_96290000_96300000	6	0	0.0360669	0.265372
Chr3_96300000_96310000	10	0	0.00290825	0.364101
Chr3_96660000_96670000	10	0	0.00290825	0.364101
Chr3_96670000_96680000	6	0	0.0360669	0.265372
Chr3_97770000_97780000	12	0	0.000797606	0.403009
Chr3_99260000_99270000	24	0	1.35107e-07	0.56916
Chr3_100230000_100240000	9	0	0.00549388	0.342525
Chr3_100240000_100250000	7	0	0.019311	0.293645
Chr3_100660000_100670000	9	0	0.00549388	0.342525
Chr3_101630000_101640000	8	0	0.0103206	0.319173
Chr3_101690000_101700000	15	0	0.000107098	0.453386
Chr3_101700000_101710000	18	0	1.30408e-05	0.496787
Chr3_103210000_103220000	14	0	0.000211248	0.437485
Chr3_103590000_103600000	24	0	1.35107e-07	0.56916
Chr3_104280000_104290000	8	0	0.0103206	0.319173
Chr3_105600000_105610000	13	0	0.000412439	0.420729
Chr3_112560000_112570000	8	0	0.0103206	0.319173
Chr3_112690000_112700000	8	0	0.0103206	0.319173
Chr3_113350000_113360000	10	0	0.00290825	0.364101
Chr3_116570000_116580000	10	0	0.00290825	0.364101
Chr3_118360000_118370000	10	0	0.00290825	0.364101
Chr3_120620000_120630000	6	0	0.0360669	0.265372
Chr3_121390000_121400000	9	0	0.00549388	0.342525
Chr3_125890000_125900000	14	0	0.000211248	0.437485
Chr3_127410000_127420000	19	0	6.30654e-06	0.510036
Chr3_127890000_127900000	17	0	2.66259e-05	0.482967
Chr3_128820000_128830000	11	0	0.00152904	0.384189
Chr3_129640000_129650000	19	0	6.30654e-06	0.510036
Chr3_130440000_130450000	7	0	0.019311	0.293645
Chr3_130450000_130460000	8	0	0.0103206	0.319173
Chr3_132300000_132310000	8	0	0.0103206	0.319173
Chr3_134020000_134030000	11	0	0.00152904	0.384189
Chr3_140870000_140880000	8	0	0.0103206	0.319173
Chr3_142430000_142440000	8	0	0.0103206	0.319173
Chr3_142440000_142450000	17	0	2.66259e-05	0.482967
Chr3_144200000_144210000	21	0	1.41649e-06	0.535
Chr3_145510000_145520000	11	0	0.00152904	0.384189
Chr3_147720000_147730000	21	0	1.41649e-06	0.535
Chr3_148130000_148140000	16	0	5.37085e-05	0.468521
Chr3_148560000_148570000	6	0	0.0360669	0.265372
Chr3_148570000_148580000	12	0	0.000797606	0.403009
Chr3_149750000_149760000	15	0	0.000107098	0.453386
Chr3_150850000_150860000	10	0	0.00290825	0.364101
Chr3_150860000_150870000	6	0	0.0360669	0.265372
Chr3_152560000_152570000	21	0	1.41649e-06	0.535
Chr3_153470000_153480000	10	0	0.00290825	0.364101
Chr3_156620000_156630000	15	0	0.000107098	0.453386
Chr3_157580000_157590000	18	0	1.30408e-05	0.496787
Chr3_159310000_159320000	12	0	0.000797606	0.403009
Chr3_161840000_161850000	20	0	3.00962e-06	0.52276
Chr3_162050000_162060000	9	0	0.00549388	0.342525
Chr3_162320000_162330000	12	0	0.000797606	0.403009
Chr3_162570000_162580000	14	0	0.000211248	0.437485
Chr3_162630000_162640000	17	0	2.66259e-05	0.482967
Chr3_163690000_163700000	18	0	1.30408e-05	0.496787
Chr3_163800000_163810000	12	0	0.000797606	0.403009
Chr3_164210000_164220000	16	0	5.37085e-05	0.468521
Chr3_164330000_164340000	20	0	3.00962e-06	0.52276
Chr3_166000000_166010000	18	0	1.30408e-05	0.496787
Chr3_166880000_166890000	15	0	0.000107098	0.453386
Chr3_166980000_166990000	14	0	0.000211248	0.437485
Chr3_167170000_167180000	6	0	0.0360669	0.265372
Chr3_167180000_167190000	9	0	0.00549388	0.342525
Chr3_172720000_172730000	11	0	0.00152904	0.384189
Chr3_174880000_174890000	8	0	0.0103206	0.319173
Chr3_175050000_175060000	13	0	0.000412439	0.420729
Chr3_175080000_175090000	11	0	0.00152904	0.384189
Chr3_175530000_175540000	15	0	0.000107098	0.453386
Chr3_179050000_179060000	11	0	0.00152904	0.384189
Chr3_179720000_179730000	6	0	0.0360669	0.265372
Chr3_179990000_180000000	16	0	5.37085e-05	0.468521
Chr3_185010000_185020000	16	0	5.37085e-05	0.468521
Chr3_185560000_185570000	6	0	0.0360669	0.265372
Chr3_185570000_185580000	7	0	0.019311	0.293645
Chr3_186880000_186890000	22	0	6.57124e-07	0.546793
Chr3_186890000_186900000	22	8	0.00584185	0.340342
Chr3_189250000_189260000	20	0	3.00962e-06	0.52276
Chr3_191180000_191190000	9	0	0.00549388	0.342525
Chr3_191190000_191200000	9	0	0.00549388	0.342525
Chr3_191740000_191750000	26	0	2.60311e-08	0.590076
Chr3_193920000_193930000	22	0	6.57124e-07	0.546793
Chr3_194400000_194410000	6	0	0.0360669	0.265372
Chr3_195920000_195930000	16	0	5.37085e-05	0.468521
Chr3_196940000_196950000	8	0	0.0103206	0.319173
Chr4_150000_160000	7	0	0.019311	0.293645
Chr4_3450000_3460000	10	0	0.00290825	0.364101
Chr4_8420000_8430000	14	0	0.000211248	0.437485
Chr4_10120000_10130000	12	0	0.000797606	0.403009
Chr4_10170000_10180000	6	0	0.0360669	0.265372
Chr4_12420000_12430000	11	0	0.00152904	0.384189
Chr4_17920000_17930000	12	0	0.000797606	0.403009
Chr4_22330000_22340000	11	0	0.00152904	0.384189
Chr4_23460000_23470000	16	0	5.37085e-05	0.468521
Chr4_31500000_31510000	16	0	5.37085e-05	0.468521
Chr4_33730000_33740000	17	0	2.66259e-05	0.482967
Chr4_35100000_35110000	10	0	0.00290825	0.364101
Chr4_35200000_35210000	22	0	6.57124e-07	0.546793
Chr4_35860000_35870000	10	0	0.00290825	0.364101
Chr4_36440000_36450000	7	0	0.019311	0.293645
Chr4_36910000_36920000	7	0	0.019311	0.293645
Chr4_37540000_37550000	7	0	0.019311	0.293645
Chr4_42310000_42320000	11	0	0.00152904	0.384189
Chr4_43470000_43480000	7	0	0.019311	0.293645
Chr4_45040000_45050000	6	0	0.0360669	0.265372
Chr4_46150000_46160000	8	0	0.0103206	0.319173
Chr4_46290000_46300000	15	0	0.000107098	0.453386
Chr4_46480000_46490000	9	0	0.00549388	0.342525
Chr4_46490000_46500000	8	0	0.0103206	0.319173
Chr4_58300000_58310000	8	0	0.0103206	0.319173
Chr4_58460000_58470000	9	0	0.00549388	0.342525
Chr4_62940000_62950000	18	0	1.30408e-05	0.496787
Chr4_63050000_63060000	10	0	0.00290825	0.364101
Chr4_63190000_63200000	6	0	0.0360669	0.265372
Chr4_63560000_63570000	10	0	0.00290825	0.364101
Chr4_64560000_64570000	13	0	0.000412439	0.420729
Chr4_66080000_66090000	10	0	0.00290825	0.364101
Chr4_66090000_66100000	9	0	0.00549388	0.342525
Chr4_69530000_69540000	14	0	0.000211248	0.437485
Chr4_71640000_71650000	10	0	0.00290825	0.364101
Chr4_71800000_71810000	21	0	1.41649e-06	0.535
Chr4_72120000_72130000	9	0	0.00549388	0.342525
Chr4_72130000_72140000	13	0	0.000412439	0.420729
Chr4_72930000_72940000	6	0	0.0360669	0.265372
Chr4_73940000_73950000	8	0	0.0103206	0.319173
Chr4_77390000_77400000	17	0	2.66259e-05	0.482967
Chr4_80170000_80180000	11	0	0.00152904	0.384189
Chr4_80790000_80800000	11	0	0.00152904	0.384189
Chr4_86460000_86470000	12	0	0.000797606	0.403009
Chr4_87400000_87410000	12	0	0.000797606	0.403009
Chr4_91090000_91100000	7	0	0.019311	0.293645
Chr4_91690000_91700000	8	0	0.0103206	0.319173
Chr4_91890000_91900000	14	0	0.000211248	0.437485
Chr4_92040000_92050000	9	0	0.00549388	0.342525
Chr4_96920000_96930000	18	0	1.30408e-05	0.496787
Chr4_97100000_97110000	8	0	0.0103206	0.319173
Chr4_97690000_97700000	7	0	0.019311	0.293645
Chr4_99100000_99110000	8	0	0.0103206	0.319173
Chr4_99190000_99200000	21	0	1.41649e-06	0.535
Chr4_99370000_99380000	7	0	0.019311	0.293645
Chr4_100020000_100030000	8	0	0.0103206	0.319173
Chr4_101610000_101620000	19	0	6.30654e-06	0.510036
Chr4_102230000_102240000	10	0	0.00290825	0.364101
Chr4_102740000_102750000	17	0	2.66259e-05	0.482967
Chr4_105480000_105490000	13	0	0.000412439	0.420729
Chr4_106110000_106120000	19	6	0.00673462	0.335214
Chr4_107410000_107420000	17	0	2.66259e-05	0.482967
Chr4_107720000_107730000	22	0	6.57124e-07	0.546793
Chr4_110270000_110280000	10	0	0.00290825	0.364101
Chr4_113870000_113880000	13	0	0.000412439	0.420729
Chr4_113920000_113930000	14	0	0.000211248	0.437485
Chr4_114040000_114050000	7	0	0.019311	0.293645
Chr4_114750000_114760000	7	0	0.019311	0.293645
Chr4_116010000_116020000	14	0	0.000211248	0.437485
Chr4_119340000_119350000	17	0	2.66259e-05	0.482967
Chr4_119390000_119400000	10	0	0.00290825	0.364101
Chr4_124470000_124480000	11	0	0.00152904	0.384189
Chr4_126130000_126140000	9	0	0.00549388	0.342525
Chr4_130840000_130850000	17	0	2.66259e-05	0.482967
Chr4_132080000_132090000	12	0	0.000797606	0.403009
Chr4_132110000_132120000	20	0	3.00962e-06	0.52276
Chr4_132350000_132360000	24	0	1.35107e-07	0.56916
Chr4_132880000_132890000	17	0	2.66259e-05	0.482967
Chr4_133600000_133610000	18	6	0.0116927	0.314286
Chr4_135030000_135040000	11	0	0.00152904	0.384189
Chr4_135040000_135050000	14	0	0.000211248	0.437485
Chr4_135410000_135420000	17	0	2.66259e-05	0.482967
Chr4_135950000_135960000	13	0	0.000412439	0.420729
Chr4_137480000_137490000	17	0	2.66259e-05	0.482967
Chr4_138620000_138630000	15	0	0.000107098	0.453386
Chr4_139440000_139450000	19	0	6.30654e-06	0.510036
Chr4_139630000_139640000	18	0	1.30408e-05	0.496787
Chr4_145030000_145040000	6	0	0.0360669	0.265372
Chr4_146530000_146540000	8	0	0.0103206	0.319173
Chr4_154830000_154840000	14	0	0.000211248	0.437485
Chr4_156300000_156310000	12	0	0.000797606	0.403009
Chr4_157400000_157410000	14	0	0.000211248	0.437485
Chr4_157730000_157740000	10	0	0.00290825	0.364101
Chr4_158660000_158670000	8	0	0.0103206	0.319173
Chr4_160110000_160120000	16	0	5.37085e-05	0.468521
Chr4_160650000_160660000	15	0	0.000107098	0.453386
Chr4_160660000_160670000	17	0	2.66259e-05	0.482967
Chr4_164680000_164690000	12	0	0.000797606	0.403009
Chr4_164690000_164700000	8	0	0.0103206	0.319173
Chr4_164740000_164750000	8	0	0.0103206	0.319173
Chr4_165220000_165230000	18	0	1.30408e-05	0.496787
Chr4_165280000_165290000	8	0	0.0103206	0.319173
Chr4_170120000_170130000	15	0	0.000107098	0.453386
Chr4_170130000_170140000	9	0	0.00549388	0.342525
Chr4_170190000_170200000	12	0	0.000797606	0.403009
Chr4_174990000_175000000	7	0	0.019311	0.293645
Chr4_176340000_176350000	6	0	0.0360669	0.265372
Chr4_183000000_183010000	6	0	0.0360669	0.265372
Chr4_190100000_190110000	17	0	2.66259e-05	0.482967
Chr5_210000_220000	14	0	0.000211248	0.437485
Chr5_1570000_1580000	20	0	3.00962e-06	0.52276
Chr5_1590000_1600000	19	0	6.30654e-06	0.510036
Chr5_3940000_3950000	10	0	0.00290825	0.364101
Chr5_3950000_3960000	20	0	3.00962e-06	0.52276
Chr5_4460000_4470000	23	0	3.003e-07	0.558171
Chr5_4920000_4930000	20	0	3.00962e-06	0.52276
Chr5_6150000_6160000	20	0	3.00962e-06	0.52276
Chr5_8730000_8740000	11	0	0.00152904	0.384189
Chr5_9000000_9010000	7	0	0.019311	0.293645
Chr5_10710000_10720000	19	0	6.30654e-06	0.510036
Chr5_10720000_10730000	21	0	1.41649e-06	0.535
Chr5_10930000_10940000	12	0	0.000797606	0.403009
Chr5_12850000_12860000	18	0	1.30408e-05	0.496787
Chr5_12910000_12920000	15	0	0.000107098	0.453386
Chr5_13140000_13150000	11	0	0.00152904	0.384189
Chr5_13190000_13200000	23	0	3.003e-07	0.558171
Chr5_15050000_15060000	10	0	0.00290825	0.364101
Chr5_15060000_15070000	20	0	3.00962e-06	0.52276
Chr5_17520000_17530000	6	0	0.0360669	0.265372
Chr5_17580000_17590000	6	0	0.0360669	0.265372
Chr5_17590000_17600000	6	0	0.0360669	0.265372
Chr5_18740000_18750000	14	0	0.000211248	0.437485
Chr5_18750000_18760000	13	0	0.000412439	0.420729
Chr5_18780000_18790000	17	0	2.66259e-05	0.482967
Chr5_19300000_19310000	16	0	5.37085e-05	0.468521
Chr5_19700000_19710000	12	0	0.000797606	0.403009
Chr5_19750000_19760000	15	0	0.000107098	0.453386
Chr5_19760000_19770000	9	0	0.00549388	0.342525
Chr5_20340000_20350000	9	0	0.00549388	0.342525
Chr5_20820000_20830000	30	15	0.00763939	0.330581
Chr5_22930000_22940000	21	0	1.41649e-06	0.535
Chr5_23680000_23690000	8	0	0.0103206	0.319173
Chr5_23800000_23810000	16	0	5.37085e-05	0.468521
Chr5_24380000_24390000	13	0	0.000412439	0.420729
Chr5_24390000_24400000	20	0	3.00962e-06	0.52276
Chr5_24650000_24660000	9	0	0.00549388	0.342525
Chr5_26100000_26110000	12	0	0.000797606	0.403009
Chr5_26400000_26410000	22	0	6.57124e-07	0.546793
Chr5_26560000_26570000	14	0	0.000211248	0.437485
Chr5_26770000_26780000	18	0	1.30408e-05	0.496787
Chr5_27510000_27520000	16	0	5.37085e-05	0.468521
Chr5_27630000_27640000	18	0	1.30408e-05	0.496787
Chr5_27890000_27900000	11	0	0.00152904	0.384189
Chr5_27900000_27910000	18	0	1.30408e-05	0.496787
Chr5_28440000_28450000	20	0	3.00962e-06	0.52276
Chr5_28500000_28510000	22	0	6.57124e-07	0.546793
Chr5_28970000_28980000	14	0	0.000211248	0.437485
Chr5_30190000_30200000	11	0	0.00152904	0.384189
Chr5_30200000_30210000	14	0	0.000211248	0.437485
Chr5_31390000_31400000	17	0	2.66259e-05	0.482967
Chr5_32280000_32290000	15	0	0.000107098	0.453386
Chr5_32290000_32300000	14	0	0.000211248	0.437485
Chr5_32550000_32560000	17	0	2.66259e-05	0.482967
Chr5_32670000_32680000	16	0	5.37085e-05	0.468521
Chr5_34370000_34380000	15	0	0.000107098	0.453386
Chr5_34380000_34390000	29	12	0.00188607	0.377806
Chr5_34460000_34470000	15	0	0.000107098	0.453386
Chr5_34560000_34570000	22	0	6.57124e-07	0.546793
Chr5_34780000_34790000	17	0	2.66259e-05	0.482967
Chr5_35170000_35180000	22	0	6.57124e-07	0.546793
Chr5_36330000_36340000	9	0	0.00549388	0.342525
Chr5_37090000_37100000	19	0	6.30654e-06	0.510036
Chr5_37260000_37270000	16	0	5.37085e-05	0.468521
Chr5_37770000_37780000	8	0	0.0103206	0.319173
Chr5_37780000_37790000	18	0	1.30408e-05	0.496787
Chr5_37790000_37800000	18	0	1.30408e-05	0.496787
Chr5_41650000_41660000	8	0	0.0103206	0.319173
Chr5_41660000_41670000	12	0	0.000797606	0.403009
Chr5_41990000_42000000	19	0	6.30654e-06	0.510036
Chr5_42110000_42120000	14	0	0.000211248	0.437485
Chr5_43310000_43320000	12	0	0.000797606	0.403009
Chr5_43580000_43590000	15	0	0.000107098	0.453386
Chr5_44790000_44800000	9	0	0.00549388	0.342525
Chr5_44980000_44990000	11	0	0.00152904	0.384189
Chr5_52400000_52410000	7	0	0.019311	0.293645
Chr5_53200000_53210000	10	0	0.00290825	0.364101
Chr5_55570000_55580000	19	0	6.30654e-06	0.510036
Chr5_57510000_57520000	7	0	0.019311	0.293645
Chr5_57520000_57530000	9	0	0.00549388	0.342525
Chr5_59460000_59470000	10	0	0.00290825	0.364101
Chr5_61910000_61920000	7	0	0.019311	0.293645
Chr5_62100000_62110000	13	0	0.000412439	0.420729
Chr5_71890000_71900000	9	0	0.00549388	0.342525
Chr5_71900000_71910000	8	0	0.0103206	0.319173
Chr5_72920000_72930000	6	0	0.0360669	0.265372
Chr5_74780000_74790000	11	0	0.00152904	0.384189
Chr5_74790000_74800000	6	0	0.0360669	0.265372
Chr5_77810000_77820000	13	0	0.000412439	0.420729
Chr5_85240000_85250000	12	0	0.000797606	0.403009
Chr5_86460000_86470000	10	0	0.00290825	0.364101
Chr5_87590000_87600000	17	0	2.66259e-05	0.482967
Chr5_92210000_92220000	8	0	0.0103206	0.319173
Chr5_97310000_97320000	13	0	0.000412439	0.420729
Chr5_106910000_106920000	11	0	0.00152904	0.384189
Chr5_112520000_112530000	8	0	0.0103206	0.319173
Chr5_113620000_113630000	6	0	0.0360669	0.265372
Chr5_115720000_115730000	9	0	0.00549388	0.342525
Chr5_116820000_116830000	10	0	0.00290825	0.364101
Chr5_118560000_118570000	7	0	0.019311	0.293645
Chr5_119420000_119430000	8	0	0.0103206	0.319173
Chr5_120190000_120200000	7	0	0.019311	0.293645
Chr5_120210000_120220000	11	0	0.00152904	0.384189
Chr5_122970000_122980000	9	0	0.00549388	0.342525
Chr5_125660000_125670000	12	26	0.0101178	0.319941
Chr5_125910000_125920000	9	0	0.00549388	0.342525
Chr5_130630000_130640000	10	0	0.00290825	0.364101
Chr5_139500000_139510000	14	3	0.00865604	0.325904
Chr5_140900000_140910000	19	0	6.30654e-06	0.510036
Chr5_140910000_140920000	10	0	0.00290825	0.364101
Chr5_143090000_143100000	21	0	1.41649e-06	0.535
Chr5_144850000_144860000	13	0	0.000412439	0.420729
Chr5_147000000_147010000	14	0	0.000211248	0.437485
Chr5_147250000_147260000	18	0	1.30408e-05	0.496787
Chr5_150830000_150840000	7	0	0.019311	0.293645
Chr5_150870000_150880000	15	0	0.000107098	0.453386
Chr5_152720000_152730000	14	0	0.000211248	0.437485
Chr5_156660000_156670000	16	0	5.37085e-05	0.468521
Chr5_157880000_157890000	9	0	0.00549388	0.342525
Chr5_159230000_159240000	21	0	1.41649e-06	0.535
Chr5_159360000_159370000	8	0	0.0103206	0.319173
Chr5_160930000_160940000	14	0	0.000211248	0.437485
Chr5_160990000_161000000	19	0	6.30654e-06	0.510036
Chr5_164820000_164830000	15	0	0.000107098	0.453386
Chr5_166130000_166140000	10	0	0.00290825	0.364101
Chr5_172390000_172400000	10	0	0.00290825	0.364101
Chr5_172650000_172660000	12	0	0.000797606	0.403009
Chr5_176210000_176220000	6	0	0.0360669	0.265372
Chr5_180530000_180540000	11	0	0.00152904	0.384189
Chr5_180820000_180830000	15	0	0.000107098	0.453386
Chr5_181260000_181270000	10	0	0.00290825	0.364101
Chr6_1330000_1340000	7	0	0.019311	0.293645
Chr6_2300000_2310000	7	0	0.019311	0.293645
Chr6_2900000_2910000	16	0	5.37085e-05	0.468521
Chr6_3050000_3060000	9	20	0.0320149	0.271014
Chr6_8400000_8410000	16	0	5.37085e-05	0.468521
Chr6_16450000_16460000	6	0	0.0360669	0.265372
Chr6_16460000_16470000	16	0	5.37085e-05	0.468521
Chr6_23150000_23160000	21	0	1.41649e-06	0.535
Chr6_23160000_23170000	24	0	1.35107e-07	0.56916
Chr6_24400000_24410000	9	0	0.00549388	0.342525
Chr6_24410000_24420000	13	0	0.000412439	0.420729
Chr6_24680000_24690000	8	0	0.0103206	0.319173
Chr6_26070000_26080000	7	0	0.019311	0.293645
Chr6_27170000_27180000	10	0	0.00290825	0.364101
Chr6_27190000_27200000	14	0	0.000211248	0.437485
Chr6_27630000_27640000	10	0	0.00290825	0.364101
Chr6_33800000_33810000	9	0	0.00549388	0.342525
Chr6_33810000_33820000	16	0	5.37085e-05	0.468521
Chr6_34720000_34730000	7	0	0.019311	0.293645
Chr6_38610000_38620000	9	0	0.00549388	0.342525
Chr6_38620000_38630000	8	0	0.0103206	0.319173
Chr6_43390000_43400000	8	0	0.0103206	0.319173
Chr6_47180000_47190000	9	0	0.00549388	0.342525
Chr6_47640000_47650000	14	0	0.000211248	0.437485
Chr6_48870000_48880000	20	0	3.00962e-06	0.52276
Chr6_49430000_49440000	6	0	0.0360669	0.265372
Chr6_51050000_51060000	19	0	6.30654e-06	0.510036
Chr6_52920000_52930000	12	0	0.000797606	0.403009
Chr6_58450000_58460000	16	0	5.37085e-05	0.468521
Chr6_58550000_58560000	18	0	1.30408e-05	0.496787
Chr6_58560000_58570000	18	0	1.30408e-05	0.496787
Chr6_58570000_58580000	18	0	1.30408e-05	0.496787
Chr6_58580000_58590000	18	0	1.30408e-05	0.496787
Chr6_58590000_58600000	18	0	1.30408e-05	0.496787
Chr6_58600000_58610000	18	0	1.30408e-05	0.496787
Chr6_58610000_58620000	18	0	1.30408e-05	0.496787
Chr6_58620000_58630000	18	0	1.30408e-05	0.496787
Chr6_58630000_58640000	18	0	1.30408e-05	0.496787
Chr6_58640000_58650000	18	0	1.30408e-05	0.496787
Chr6_58650000_58660000	18	0	1.30408e-05	0.496787
Chr6_58660000_58670000	18	0	1.30408e-05	0.496787
Chr6_58670000_58680000	18	0	1.30408e-05	0.496787
Chr6_58680000_58690000	18	0	1.30408e-05	0.496787
Chr6_58690000_58700000	18	0	1.30408e-05	0.496787
Chr6_58700000_58710000	18	0	1.30408e-05	0.496787
Chr6_58710000_58720000	18	0	1.30408e-05	0.496787
Chr6_58720000_58730000	18	0	1.30408e-05	0.496787
Chr6_58730000_58740000	18	0	1.30408e-05	0.496787
Chr6_58740000_58750000	18	0	1.30408e-05	0.496787
Chr6_58750000_58760000	18	0	1.30408e-05	0.496787
Chr6_58760000_58770000	18	0	1.30408e-05	0.496787
Chr6_58770000_58780000	18	0	1.30408e-05	0.496787
Chr6_58780000_58790000	18	0	1.30408e-05	0.496787
Chr6_58790000_58800000	18	0	1.30408e-05	0.496787
Chr6_58800000_58810000	18	0	1.30408e-05	0.496787
Chr6_58810000_58820000	18	0	1.30408e-05	0.496787
Chr6_58820000_58830000	18	0	1.30408e-05	0.496787
Chr6_58830000_58840000	18	0	1.30408e-05	0.496787
Chr6_58840000_58850000	18	0	1.30408e-05	0.496787
Chr6_58850000_58860000	18	0	1.30408e-05	0.496787
Chr6_58860000_58870000	18	0	1.30408e-05	0.496787
Chr6_58870000_58880000	18	0	1.30408e-05	0.496787
Chr6_58880000_58890000	18	0	1.30408e-05	0.496787
Chr6_58890000_58900000	18	0	1.30408e-05	0.496787
Chr6_58900000_58910000	18	0	1.30408e-05	0.496787
Chr6_58910000_58920000	18	0	1.30408e-05	0.496787
Chr6_58920000_58930000	18	0	1.30408e-05	0.496787
Chr6_58930000_58940000	18	0	1.30408e-05	0.496787
Chr6_58940000_58950000	18	0	1.30408e-05	0.496787
Chr6_58950000_58960000	18	0	1.30408e-05	0.496787
Chr6_58960000_58970000	18	0	1.30408e-05	0.496787
Chr6_58970000_58980000	18	0	1.30408e-05	0.496787
Chr6_58980000_58990000	18	0	1.30408e-05	0.496787
Chr6_58990000_59000000	18	0	1.30408e-05	0.496787
Chr6_59000000_59010000	18	0	1.30408e-05	0.496787
Chr6_59010000_59020000	18	0	1.30408e-05	0.496787
Chr6_59020000_59030000	18	0	1.30408e-05	0.496787
Chr6_59030000_59040000	18	0	1.30408e-05	0.496787
Chr6_59040000_59050000	18	0	1.30408e-05	0.496787
Chr6_59050000_59060000	18	0	1.30408e-05	0.496787
Chr6_59060000_59070000	18	0	1.30408e-05	0.496787
Chr6_59070000_59080000	18	0	1.30408e-05	0.496787
Chr6_59080000_59090000	18	0	1.30408e-05	0.496787
Chr6_59090000_59100000	18	0	1.30408e-05	0.496787
Chr6_59100000_59110000	18	0	1.30408e-05	0.496787
Chr6_59110000_59120000	18	0	1.30408e-05	0.496787
Chr6_59120000_59130000	18	0	1.30408e-05	0.496787
Chr6_59130000_59140000	18	0	1.30408e-05	0.496787
Chr6_59140000_59150000	18	0	1.30408e-05	0.496787
Chr6_59150000_59160000	18	0	1.30408e-05	0.496787
Chr6_59160000_59170000	18	0	1.30408e-05	0.496787
Chr6_59170000_59180000	18	0	1.30408e-05	0.496787
Chr6_59180000_59190000	18	0	1.30408e-05	0.496787
Chr6_59190000_59200000	18	0	1.30408e-05	0.496787
Chr6_59200000_59210000	18	0	1.30408e-05	0.496787
Chr6_59210000_59220000	18	0	1.30408e-05	0.496787
Chr6_59220000_59230000	18	0	1.30408e-05	0.496787
Chr6_59230000_59240000	18	0	1.30408e-05	0.496787
Chr6_59240000_59250000	18	0	1.30408e-05	0.496787
Chr6_59250000_59260000	18	0	1.30408e-05	0.496787
Chr6_59260000_59270000	18	0	1.30408e-05	0.496787
Chr6_59270000_59280000	18	0	1.30408e-05	0.496787
Chr6_59280000_59290000	18	0	1.30408e-05	0.496787
Chr6_59290000_59300000	18	0	1.30408e-05	0.496787
Chr6_59300000_59310000	18	0	1.30408e-05	0.496787
Chr6_59310000_59320000	18	0	1.30408e-05	0.496787
Chr6_59320000_59330000	18	0	1.30408e-05	0.496787
Chr6_59330000_59340000	18	0	1.30408e-05	0.496787
Chr6_59340000_59350000	18	0	1.30408e-05	0.496787
Chr6_59350000_59360000	18	0	1.30408e-05	0.496787
Chr6_59360000_59370000	18	0	1.30408e-05	0.496787
Chr6_59370000_59380000	18	0	1.30408e-05	0.496787
Chr6_59380000_59390000	18	0	1.30408e-05	0.496787
Chr6_59390000_59400000	18	0	1.30408e-05	0.496787
Chr6_59400000_59410000	18	0	1.30408e-05	0.496787
Chr6_59410000_59420000	18	0	1.30408e-05	0.496787
Chr6_59420000_59430000	18	0	1.30408e-05	0.496787
Chr6_59430000_59440000	18	0	1.30408e-05	0.496787
Chr6_59440000_59450000	18	0	1.30408e-05	0.496787
Chr6_59450000_59460000	18	0	1.30408e-05	0.496787
Chr6_59460000_59470000	18	0	1.30408e-05	0.496787
Chr6_59470000_59480000	18	0	1.30408e-05	0.496787
Chr6_59480000_59490000	18	0	1.30408e-05	0.496787
Chr6_59490000_59500000	18	0	1.30408e-05	0.496787
Chr6_59500000_59510000	18	0	1.30408e-05	0.496787
Chr6_59510000_59520000	18	0	1.30408e-05	0.496787
Chr6_59520000_59530000	18	0	1.30408e-05	0.496787
Chr6_59530000_59540000	18	0	1.30408e-05	0.496787
Chr6_59540000_59550000	18	0	1.30408e-05	0.496787
Chr6_59550000_59560000	18	0	1.30408e-05	0.496787
Chr6_59560000_59570000	18	0	1.30408e-05	0.496787
Chr6_59570000_59580000	18	0	1.30408e-05	0.496787
Chr6_59580000_59590000	18	0	1.30408e-05	0.496787
Chr6_59590000_59600000	18	0	1.30408e-05	0.496787
Chr6_59600000_59610000	18	0	1.30408e-05	0.496787
Chr6_59610000_59620000	18	0	1.30408e-05	0.496787
Chr6_59620000_59630000	18	0	1.30408e-05	0.496787
Chr6_59630000_59640000	18	0	1.30408e-05	0.496787
Chr6_59640000_59650000	18	0	1.30408e-05	0.496787
Chr6_59650000_59660000	18	0	1.30408e-05	0.496787
Chr6_59660000_59670000	18	0	1.30408e-05	0.496787
Chr6_59670000_59680000	18	0	1.30408e-05	0.496787
Chr6_59680000_59690000	18	0	1.30408e-05	0.496787
Chr6_59690000_59700000	18	0	1.30408e-05	0.496787
Chr6_59700000_59710000	18	0	1.30408e-05	0.496787
Chr6_59710000_59720000	18	0	1.30408e-05	0.496787
Chr6_59720000_59730000	18	0	1.30408e-05	0.496787
Chr6_59730000_59740000	18	0	1.30408e-05	0.496787
Chr6_59740000_59750000	18	0	1.30408e-05	0.496787
Chr6_59750000_59760000	18	0	1.30408e-05	0.496787
Chr6_59760000_59770000	18	0	1.30408e-05	0.496787
Chr6_59770000_59780000	18	0	1.30408e-05	0.496787
Chr6_59780000_59790000	18	0	1.30408e-05	0.496787
Chr6_59790000_59800000	18	0	1.30408e-05	0.496787
Chr6_59800000_59810000	18	0	1.30408e-05	0.496787
Chr6_59810000_59820000	18	0	1.30408e-05	0.496787
Chr6_59820000_59830000	18	0	1.30408e-05	0.496787
Chr6_62640000_62650000	7	0	0.019311	0.293645
Chr6_63080000_63090000	13	0	0.000412439	0.420729
Chr6_63130000_63140000	12	0	0.000797606	0.403009
Chr6_64300000_64310000	13	0	0.000412439	0.420729
Chr6_66260000_66270000	8	0	0.0103206	0.319173
Chr6_68600000_68610000	15	0	0.000107098	0.453386
Chr6_69470000_69480000	8	0	0.0103206	0.319173
Chr6_73900000_73910000	10	0	0.00290825	0.364101
Chr6_74140000_74150000	10	0	0.00290825	0.364101
Chr6_74530000_74540000	9	0	0.00549388	0.342525
Chr6_74540000_74550000	6	0	0.0360669	0.265372
Chr6_74550000_74560000	21	0	1.41649e-06	0.535
Chr6_76490000_76500000	9	0	0.00549388	0.342525
Chr6_77230000_77240000	11	0	0.00152904	0.384189
Chr6_77590000_77600000	19	0	6.30654e-06	0.510036
Chr6_77710000_77720000	17	0	2.66259e-05	0.482967
Chr6_78850000_78860000	21	0	1.41649e-06	0.535
Chr6_80380000_80390000	18	0	1.30408e-05	0.496787
Chr6_81880000_81890000	18	0	1.30408e-05	0.496787
Chr6_83010000_83020000	23	0	3.003e-07	0.558171
Chr6_83440000_83450000	18	0	1.30408e-05	0.496787
Chr6_84710000_84720000	14	0	0.000211248	0.437485
Chr6_86470000_86480000	11	0	0.00152904	0.384189
Chr6_86500000_86510000	8	0	0.0103206	0.319173
Chr6_86670000_86680000	15	0	0.000107098	0.453386
Chr6_88380000_88390000	19	0	6.30654e-06	0.510036
Chr6_88720000_88730000	10	0	0.00290825	0.364101
Chr6_93170000_93180000	17	7	0.0391249	0.261447
Chr6_98160000_98170000	10	0	0.00290825	0.364101
Chr6_98170000_98180000	11	0	0.00152904	0.384189
Chr6_99420000_99430000	11	0	0.00152904	0.384189
Chr6_99430000_99440000	9	0	0.00549388	0.342525
Chr6_100940000_100950000	17	0	2.66259e-05	0.482967
Chr6_100950000_100960000	9	0	0.00549388	0.342525
Chr6_102870000_102880000	19	0	6.30654e-06	0.510036
Chr6_104080000_104090000	18	0	1.30408e-05	0.496787
Chr6_105210000_105220000	9	0	0.00549388	0.342525
Chr6_105220000_105230000	16	0	5.37085e-05	0.468521
Chr6_106230000_106240000	9	0	0.00549388	0.342525
Chr6_115230000_115240000	8	0	0.0103206	0.319173
Chr6_118610000_118620000	9	0	0.00549388	0.342525
Chr6_120500000_120510000	10	0	0.00290825	0.364101
Chr6_121040000_121050000	14	0	0.000211248	0.437485
Chr6_121190000_121200000	14	0	0.000211248	0.437485
Chr6_121630000_121640000	16	0	5.37085e-05	0.468521
Chr6_122590000_122600000	11	0	0.00152904	0.384189
Chr6_122740000_122750000	11	0	0.00152904	0.384189
Chr6_125770000_125780000	13	0	0.000412439	0.420729
Chr6_133260000_133270000	7	0	0.019311	0.293645
Chr6_133270000_133280000	8	0	0.0103206	0.319173
Chr6_133650000_133660000	15	0	0.000107098	0.453386
Chr6_134650000_134660000	7	0	0.019311	0.293645
Chr6_134660000_134670000	12	0	0.000797606	0.403009
Chr6_140330000_140340000	16	0	5.37085e-05	0.468521
Chr6_140640000_140650000	13	0	0.000412439	0.420729
Chr6_140690000_140700000	17	0	2.66259e-05	0.482967
Chr6_141170000_141180000	11	0	0.00152904	0.384189
Chr6_141650000_141660000	10	0	0.00290825	0.364101
Chr6_142540000_142550000	9	0	0.00549388	0.342525
Chr6_143080000_143090000	13	0	0.000412439	0.420729
Chr6_143860000_143870000	11	0	0.00152904	0.384189
Chr6_143870000_143880000	19	6	0.00673462	0.335214
Chr6_150850000_150860000	9	0	0.00549388	0.342525
Chr6_151450000_151460000	20	8	0.0169995	0.29905
Chr6_152040000_152050000	13	0	0.000412439	0.420729
Chr6_153910000_153920000	12	0	0.000797606	0.403009
Chr6_158290000_158300000	6	0	0.0360669	0.265372
Chr6_159370000_159380000	7	0	0.019311	0.293645
Chr6_159790000_159800000	8	0	0.0103206	0.319173
Chr6_164810000_164820000	9	0	0.00549388	0.342525
Chr6_165520000_165530000	16	0	5.37085e-05	0.468521
Chr6_169340000_169350000	16	0	5.37085e-05	0.468521
Chr7_4580000_4590000	22	0	6.57124e-07	0.546793
Chr7_4600000_4610000	10	0	0.00290825	0.364101
Chr7_5020000_5030000	13	0	0.000412439	0.420729
Chr7_6220000_6230000	11	0	0.00152904	0.384189
Chr7_7720000_7730000	27	0	1.11335e-08	0.600044
Chr7_9010000_9020000	13	0	0.000412439	0.420729
Chr7_9810000_9820000	16	0	5.37085e-05	0.468521
Chr7_10920000_10930000	22	0	6.57124e-07	0.546793
Chr7_11590000_11600000	16	0	5.37085e-05	0.468521
Chr7_12060000_12070000	9	0	0.00549388	0.342525
Chr7_12070000_12080000	8	0	0.0103206	0.319173
Chr7_12580000_12590000	17	0	2.66259e-05	0.482967
Chr7_19650000_19660000	17	0	2.66259e-05	0.482967
Chr7_21540000_21550000	16	5	0.0158942	0.301855
Chr7_22530000_22540000	6	0	0.0360669	0.265372
Chr7_23850000_23860000	12	0	0.000797606	0.403009
Chr7_24790000_24800000	15	0	0.000107098	0.453386
Chr7_26120000_26130000	14	0	0.000211248	0.437485
Chr7_26240000_26250000	24	0	1.35107e-07	0.56916
Chr7_26990000_27000000	16	0	5.37085e-05	0.468521
Chr7_27000000_27010000	10	0	0.00290825	0.364101
Chr7_27740000_27750000	12	0	0.000797606	0.403009
Chr7_30800000_30810000	10	0	0.00290825	0.364101
Chr7_37300000_37310000	6	0	0.0360669	0.265372
Chr7_38160000_38170000	18	0	1.30408e-05	0.496787
Chr7_40140000_40150000	20	0	3.00962e-06	0.52276
Chr7_40160000_40170000	13	0	0.000412439	0.420729
Chr7_40170000_40180000	16	0	5.37085e-05	0.468521
Chr7_42630000_42640000	15	0	0.000107098	0.453386
Chr7_43810000_43820000	28	13	0.00654483	0.336253
Chr7_43820000_43830000	11	0	0.00152904	0.384189
Chr7_43860000_43870000	14	0	0.000211248	0.437485
Chr7_45540000_45550000	24	0	1.35107e-07	0.56916
Chr7_45550000_45560000	7	0	0.019311	0.293645
Chr7_48140000_48150000	15	0	0.000107098	0.453386
Chr7_50570000_50580000	8	0	0.0103206	0.319173
Chr7_50580000_50590000	9	0	0.00549388	0.342525
Chr7_52380000_52390000	17	0	2.66259e-05	0.482967
Chr7_53900000_53910000	15	0	0.000107098	0.453386
Chr7_53950000_53960000	9	0	0.00549388	0.342525
Chr7_53960000_53970000	10	0	0.00290825	0.364101
Chr7_54120000_54130000	22	0	6.57124e-07	0.546793
Chr7_54440000_54450000	8	0	0.0103206	0.319173
Chr7_54950000_54960000	9	0	0.00549388	0.342525
Chr7_56140000_56150000	13	0	0.000412439	0.420729
Chr7_56320000_56330000	6	0	0.0360669	0.265372
Chr7_58170000_58180000	8	0	0.0103206	0.319173
Chr7_58180000_58190000	7	0	0.019311	0.293645
Chr7_58190000_58200000	8	0	0.0103206	0.319173
Chr7_58200000_58210000	8	0	0.0103206	0.319173
Chr7_58210000_58220000	8	0	0.0103206	0.319173
Chr7_58220000_58230000	8	0	0.0103206	0.319173
Chr7_58230000_58240000	8	0	0.0103206	0.319173
Chr7_58240000_58250000	8	0	0.0103206	0.319173
Chr7_58250000_58260000	8	0	0.0103206	0.319173
Chr7_58260000_58270000	8	0	0.0103206	0.319173
Chr7_58270000_58280000	8	0	0.0103206	0.319173
Chr7_58280000_58290000	8	0	0.0103206	0.319173
Chr7_58290000_58300000	8	0	0.0103206	0.319173
Chr7_58300000_58310000	8	0	0.0103206	0.319173
Chr7_58310000_58320000	8	0	0.0103206	0.319173
Chr7_58320000_58330000	8	0	0.0103206	0.319173
Chr7_58330000_58340000	8	0	0.0103206	0.319173
Chr7_58340000_58350000	8	0	0.0103206	0.319173
Chr7_58350000_58360000	8	0	0.0103206	0.319173
Chr7_58360000_58370000	8	0	0.0103206	0.319173
Chr7_58370000_58380000	8	0	0.0103206	0.319173
Chr7_58380000_58390000	8	0	0.0103206	0.319173
Chr7_58390000_58400000	8	0	0.0103206	0.319173
Chr7_58400000_58410000	7	0	0.019311	0.293645
Chr7_58410000_58420000	8	0	0.0103206	0.319173
Chr7_58420000_58430000	8	0	0.0103206	0.319173
Chr7_58430000_58440000	8	0	0.0103206	0.319173
Chr7_58440000_58450000	8	0	0.0103206	0.319173
Chr7_58450000_58460000	8	0	0.0103206	0.319173
Chr7_58460000_58470000	8	0	0.0103206	0.319173
Chr7_58470000_58480000	8	0	0.0103206	0.319173
Chr7_58480000_58490000	8	0	0.0103206	0.319173
Chr7_58490000_58500000	8	0	0.0103206	0.319173
Chr7_58500000_58510000	8	0	0.0103206	0.319173
Chr7_58510000_58520000	8	0	0.0103206	0.319173
Chr7_58520000_58530000	8	0	0.0103206	0.319173
Chr7_58530000_58540000	8	0	0.0103206	0.319173
Chr7_58540000_58550000	8	1	0.0373047	0.263752
Chr7_58550000_58560000	8	0	0.0103206	0.319173
Chr7_58560000_58570000	8	0	0.0103206	0.319173
Chr7_58570000_58580000	8	0	0.0103206	0.319173
Chr7_58580000_58590000	8	0	0.0103206	0.319173
Chr7_58590000_58600000	8	0	0.0103206	0.319173
Chr7_58600000_58610000	8	0	0.0103206	0.319173
Chr7_58610000_58620000	8	0	0.0103206	0.319173
Chr7_58620000_58630000	8	0	0.0103206	0.319173
Chr7_58630000_58640000	8	0	0.0103206	0.319173
Chr7_58640000_58650000	8	0	0.0103206	0.319173
Chr7_58650000_58660000	8	0	0.0103206	0.319173
Chr7_58660000_58670000	8	0	0.0103206	0.319173
Chr7_58670000_58680000	8	0	0.0103206	0.319173
Chr7_58680000_58690000	8	0	0.0103206	0.319173
Chr7_58690000_58700000	8	0	0.0103206	0.319173
Chr7_58700000_58710000	8	0	0.0103206	0.319173
Chr7_58710000_58720000	8	0	0.0103206	0.319173
Chr7_58720000_58730000	8	0	0.0103206	0.319173
Chr7_58730000_58740000	8	0	0.0103206	0.319173
Chr7_58740000_58750000	8	0	0.0103206	0.319173
Chr7_58750000_58760000	8	0	0.0103206	0.319173
Chr7_58760000_58770000	8	0	0.0103206	0.319173
Chr7_58770000_58780000	8	0	0.0103206	0.319173
Chr7_58780000_58790000	8	0	0.0103206	0.319173
Chr7_58790000_58800000	8	0	0.0103206	0.319173
Chr7_58800000_58810000	8	0	0.0103206	0.319173
Chr7_58810000_58820000	8	0	0.0103206	0.319173
Chr7_58820000_58830000	8	0	0.0103206	0.319173
Chr7_58830000_58840000	8	0	0.0103206	0.319173
Chr7_58840000_58850000	8	0	0.0103206	0.319173
Chr7_58850000_58860000	8	0	0.0103206	0.319173
Chr7_58860000_58870000	8	0	0.0103206	0.319173
Chr7_58870000_58880000	8	0	0.0103206	0.319173
Chr7_58880000_58890000	8	0	0.0103206	0.319173
Chr7_58890000_58900000	8	0	0.0103206	0.319173
Chr7_58900000_58910000	8	0	0.0103206	0.319173
Chr7_58910000_58920000	8	0	0.0103206	0.319173
Chr7_58920000_58930000	8	0	0.0103206	0.319173
Chr7_58930000_58940000	8	0	0.0103206	0.319173
Chr7_58940000_58950000	8	0	0.0103206	0.319173
Chr7_58950000_58960000	8	0	0.0103206	0.319173
Chr7_58960000_58970000	8	0	0.0103206	0.319173
Chr7_58970000_58980000	8	0	0.0103206	0.319173
Chr7_58980000_58990000	8	0	0.0103206	0.319173
Chr7_58990000_59000000	8	0	0.0103206	0.319173
Chr7_59000000_59010000	8	0	0.0103206	0.319173
Chr7_59010000_59020000	8	0	0.0103206	0.319173
Chr7_59020000_59030000	8	0	0.0103206	0.319173
Chr7_59030000_59040000	8	0	0.0103206	0.319173
Chr7_59040000_59050000	8	0	0.0103206	0.319173
Chr7_59050000_59060000	8	0	0.0103206	0.319173
Chr7_59060000_59070000	8	0	0.0103206	0.319173
Chr7_59070000_59080000	8	0	0.0103206	0.319173
Chr7_59080000_59090000	8	0	0.0103206	0.319173
Chr7_59090000_59100000	8	0	0.0103206	0.319173
Chr7_59100000_59110000	8	0	0.0103206	0.319173
Chr7_59110000_59120000	8	0	0.0103206	0.319173
Chr7_59120000_59130000	8	0	0.0103206	0.319173
Chr7_59130000_59140000	8	0	0.0103206	0.319173
Chr7_59140000_59150000	8	0	0.0103206	0.319173
Chr7_59150000_59160000	8	0	0.0103206	0.319173
Chr7_59160000_59170000	8	0	0.0103206	0.319173
Chr7_59170000_59180000	8	0	0.0103206	0.319173
Chr7_59180000_59190000	8	0	0.0103206	0.319173
Chr7_59190000_59200000	8	0	0.0103206	0.319173
Chr7_59200000_59210000	8	0	0.0103206	0.319173
Chr7_59210000_59220000	8	0	0.0103206	0.319173
Chr7_59220000_59230000	8	0	0.0103206	0.319173
Chr7_59230000_59240000	8	0	0.0103206	0.319173
Chr7_59240000_59250000	8	0	0.0103206	0.319173
Chr7_59250000_59260000	8	0	0.0103206	0.319173
Chr7_59260000_59270000	8	0	0.0103206	0.319173
Chr7_59270000_59280000	8	0	0.0103206	0.319173
Chr7_59280000_59290000	8	0	0.0103206	0.319173
Chr7_59290000_59300000	8	0	0.0103206	0.319173
Chr7_59300000_59310000	8	0	0.0103206	0.319173
Chr7_59310000_59320000	8	0	0.0103206	0.319173
Chr7_59320000_59330000	8	0	0.0103206	0.319173
Chr7_59330000_59340000	8	0	0.0103206	0.319173
Chr7_59340000_59350000	8	0	0.0103206	0.319173
Chr7_59350000_59360000	8	0	0.0103206	0.319173
Chr7_59360000_59370000	8	0	0.0103206	0.319173
Chr7_59370000_59380000	8	0	0.0103206	0.319173
Chr7_59380000_59390000	8	0	0.0103206	0.319173
Chr7_59390000_59400000	8	0	0.0103206	0.319173
Chr7_59400000_59410000	8	0	0.0103206	0.319173
Chr7_59410000_59420000	8	0	0.0103206	0.319173
Chr7_59420000_59430000	8	0	0.0103206	0.319173
Chr7_59430000_59440000	8	0	0.0103206	0.319173
Chr7_59440000_59450000	8	0	0.0103206	0.319173
Chr7_59450000_59460000	8	0	0.0103206	0.319173
Chr7_59460000_59470000	8	0	0.0103206	0.319173
Chr7_59470000_59480000	8	0	0.0103206	0.319173
Chr7_59480000_59490000	8	0	0.0103206	0.319173
Chr7_59490000_59500000	8	0	0.0103206	0.319173
Chr7_59500000_59510000	8	0	0.0103206	0.319173
Chr7_59510000_59520000	8	0	0.0103206	0.319173
Chr7_59520000_59530000	8	0	0.0103206	0.319173
Chr7_59530000_59540000	8	0	0.0103206	0.319173
Chr7_59540000_59550000	8	0	0.0103206	0.319173
Chr7_59550000_59560000	8	0	0.0103206	0.319173
Chr7_59560000_59570000	8	0	0.0103206	0.319173
Chr7_59570000_59580000	8	0	0.0103206	0.319173
Chr7_59580000_59590000	8	0	0.0103206	0.319173
Chr7_59590000_59600000	8	0	0.0103206	0.319173
Chr7_59600000_59610000	8	0	0.0103206	0.319173
Chr7_59610000_59620000	8	0	0.0103206	0.319173
Chr7_59620000_59630000	8	0	0.0103206	0.319173
Chr7_59630000_59640000	8	0	0.0103206	0.319173
Chr7_59640000_59650000	8	0	0.0103206	0.319173
Chr7_59650000_59660000	8	0	0.0103206	0.319173
Chr7_59660000_59670000	8	0	0.0103206	0.319173
Chr7_59670000_59680000	8	0	0.0103206	0.319173
Chr7_59680000_59690000	8	0	0.0103206	0.319173
Chr7_59690000_59700000	8	0	0.0103206	0.319173
Chr7_59700000_59710000	8	0	0.0103206	0.319173
Chr7_59710000_59720000	8	0	0.0103206	0.319173
Chr7_59720000_59730000	8	0	0.0103206	0.319173
Chr7_59730000_59740000	8	0	0.0103206	0.319173
Chr7_59740000_59750000	8	0	0.0103206	0.319173
Chr7_59750000_59760000	8	0	0.0103206	0.319173
Chr7_59760000_59770000	8	0	0.0103206	0.319173
Chr7_59770000_59780000	8	0	0.0103206	0.319173
Chr7_59780000_59790000	8	0	0.0103206	0.319173
Chr7_59790000_59800000	8	0	0.0103206	0.319173
Chr7_59800000_59810000	8	0	0.0103206	0.319173
Chr7_59810000_59820000	8	0	0.0103206	0.319173
Chr7_59820000_59830000	8	0	0.0103206	0.319173
Chr7_59830000_59840000	8	0	0.0103206	0.319173
Chr7_59840000_59850000	8	0	0.0103206	0.319173
Chr7_59850000_59860000	8	0	0.0103206	0.319173
Chr7_59860000_59870000	8	0	0.0103206	0.319173
Chr7_59870000_59880000	8	0	0.0103206	0.319173
Chr7_59880000_59890000	8	0	0.0103206	0.319173
Chr7_59890000_59900000	8	0	0.0103206	0.319173
Chr7_59900000_59910000	8	0	0.0103206	0.319173
Chr7_59910000_59920000	8	0	0.0103206	0.319173
Chr7_59920000_59930000	8	0	0.0103206	0.319173
Chr7_59930000_59940000	8	0	0.0103206	0.319173
Chr7_59940000_59950000	8	0	0.0103206	0.319173
Chr7_59950000_59960000	8	0	0.0103206	0.319173
Chr7_59960000_59970000	8	0	0.0103206	0.319173
Chr7_59970000_59980000	8	0	0.0103206	0.319173
Chr7_59980000_59990000	8	0	0.0103206	0.319173
Chr7_59990000_60000000	8	0	0.0103206	0.319173
Chr7_60000000_60010000	8	0	0.0103206	0.319173
Chr7_60010000_60020000	8	0	0.0103206	0.319173
Chr7_60020000_60030000	8	0	0.0103206	0.319173
Chr7_60030000_60040000	8	0	0.0103206	0.319173
Chr7_60040000_60050000	8	0	0.0103206	0.319173
Chr7_60050000_60060000	8	0	0.0103206	0.319173
Chr7_60060000_60070000	8	0	0.0103206	0.319173
Chr7_60070000_60080000	8	0	0.0103206	0.319173
Chr7_60080000_60090000	8	0	0.0103206	0.319173
Chr7_60090000_60100000	8	0	0.0103206	0.319173
Chr7_60100000_60110000	8	0	0.0103206	0.319173
Chr7_60110000_60120000	8	0	0.0103206	0.319173
Chr7_60120000_60130000	8	0	0.0103206	0.319173
Chr7_60130000_60140000	8	0	0.0103206	0.319173
Chr7_60140000_60150000	8	0	0.0103206	0.319173
Chr7_60150000_60160000	8	0	0.0103206	0.319173
Chr7_60160000_60170000	8	0	0.0103206	0.319173
Chr7_60170000_60180000	8	0	0.0103206	0.319173
Chr7_60180000_60190000	8	0	0.0103206	0.319173
Chr7_60190000_60200000	8	0	0.0103206	0.319173
Chr7_60200000_60210000	8	0	0.0103206	0.319173
Chr7_60210000_60220000	8	0	0.0103206	0.319173
Chr7_60220000_60230000	8	0	0.0103206	0.319173
Chr7_60230000_60240000	8	0	0.0103206	0.319173
Chr7_60240000_60250000	8	0	0.0103206	0.319173
Chr7_60250000_60260000	8	0	0.0103206	0.319173
Chr7_60260000_60270000	8	0	0.0103206	0.319173
Chr7_60270000_60280000	8	0	0.0103206	0.319173
Chr7_60280000_60290000	8	0	0.0103206	0.319173
Chr7_60290000_60300000	8	0	0.0103206	0.319173
Chr7_60300000_60310000	8	0	0.0103206	0.319173
Chr7_60310000_60320000	8	0	0.0103206	0.319173
Chr7_60320000_60330000	8	0	0.0103206	0.319173
Chr7_60330000_60340000	8	0	0.0103206	0.319173
Chr7_60340000_60350000	8	0	0.0103206	0.319173
Chr7_60350000_60360000	8	0	0.0103206	0.319173
Chr7_60360000_60370000	8	0	0.0103206	0.319173
Chr7_60370000_60380000	8	0	0.0103206	0.319173
Chr7_60380000_60390000	8	0	0.0103206	0.319173
Chr7_60390000_60400000	8	0	0.0103206	0.319173
Chr7_60400000_60410000	8	0	0.0103206	0.319173
Chr7_60410000_60420000	8	0	0.0103206	0.319173
Chr7_60420000_60430000	8	0	0.0103206	0.319173
Chr7_60430000_60440000	8	0	0.0103206	0.319173
Chr7_60440000_60450000	8	0	0.0103206	0.319173
Chr7_60450000_60460000	8	0	0.0103206	0.319173
Chr7_60460000_60470000	8	0	0.0103206	0.319173
Chr7_60470000_60480000	8	0	0.0103206	0.319173
Chr7_60480000_60490000	8	0	0.0103206	0.319173
Chr7_60490000_60500000	8	0	0.0103206	0.319173
Chr7_60500000_60510000	8	0	0.0103206	0.319173
Chr7_60510000_60520000	8	0	0.0103206	0.319173
Chr7_60520000_60530000	8	0	0.0103206	0.319173
Chr7_60530000_60540000	8	0	0.0103206	0.319173
Chr7_60540000_60550000	8	0	0.0103206	0.319173
Chr7_60550000_60560000	8	0	0.0103206	0.319173
Chr7_60560000_60570000	8	0	0.0103206	0.319173
Chr7_60570000_60580000	8	0	0.0103206	0.319173
Chr7_60580000_60590000	8	0	0.0103206	0.319173
Chr7_60590000_60600000	8	0	0.0103206	0.319173
Chr7_60600000_60610000	8	0	0.0103206	0.319173
Chr7_60610000_60620000	8	0	0.0103206	0.319173
Chr7_60620000_60630000	8	0	0.0103206	0.319173
Chr7_60630000_60640000	8	0	0.0103206	0.319173
Chr7_60640000_60650000	8	0	0.0103206	0.319173
Chr7_60650000_60660000	8	0	0.0103206	0.319173
Chr7_60660000_60670000	8	0	0.0103206	0.319173
Chr7_60670000_60680000	8	0	0.0103206	0.319173
Chr7_60680000_60690000	8	0	0.0103206	0.319173
Chr7_60690000_60700000	8	0	0.0103206	0.319173
Chr7_60700000_60710000	8	0	0.0103206	0.319173
Chr7_60710000_60720000	8	0	0.0103206	0.319173
Chr7_60720000_60730000	8	0	0.0103206	0.319173
Chr7_60730000_60740000	8	0	0.0103206	0.319173
Chr7_60740000_60750000	8	0	0.0103206	0.319173
Chr7_60750000_60760000	8	0	0.0103206	0.319173
Chr7_60760000_60770000	8	0	0.0103206	0.319173
Chr7_60770000_60780000	8	0	0.0103206	0.319173
Chr7_60780000_60790000	8	0	0.0103206	0.319173
Chr7_60790000_60800000	8	0	0.0103206	0.319173
Chr7_60800000_60810000	8	0	0.0103206	0.319173
Chr7_60810000_60820000	8	0	0.0103206	0.319173
Chr7_60820000_60830000	8	0	0.0103206	0.319173
Chr7_61970000_61980000	7	0	0.019311	0.293645
Chr7_62510000_62520000	7	0	0.019311	0.293645
Chr7_64750000_64760000	8	0	0.0103206	0.319173
Chr7_64830000_64840000	19	0	6.30654e-06	0.510036
Chr7_64940000_64950000	16	0	5.37085e-05	0.468521
Chr7_65240000_65250000	15	0	0.000107098	0.453386
Chr7_66900000_66910000	16	0	5.37085e-05	0.468521
Chr7_72590000_72600000	9	0	0.00549388	0.342525
Chr7_72980000_72990000	6	0	0.0360669	0.265372
Chr7_75370000_75380000	9	0	0.00549388	0.342525
Chr7_77870000_77880000	18	0	1.30408e-05	0.496787
Chr7_81270000_81280000	12	0	0.000797606	0.403009
Chr7_82630000_82640000	9	0	0.00549388	0.342525
Chr7_82640000_82650000	14	0	0.000211248	0.437485
Chr7_85740000_85750000	10	0	0.00290825	0.364101
Chr7_86080000_86090000	20	0	3.00962e-06	0.52276
Chr7_86090000_86100000	18	0	1.30408e-05	0.496787
Chr7_87280000_87290000	14	0	0.000211248	0.437485
Chr7_88380000_88390000	14	0	0.000211248	0.437485
Chr7_89620000_89630000	22	0	6.57124e-07	0.546793
Chr7_89630000_89640000	6	0	0.0360669	0.265372
Chr7_90100000_90110000	6	0	0.0360669	0.265372
Chr7_91440000_91450000	13	0	0.000412439	0.420729
Chr7_91450000_91460000	15	0	0.000107098	0.453386
Chr7_92020000_92030000	10	0	0.00290825	0.364101
Chr7_92130000_92140000	14	0	0.000211248	0.437485
Chr7_92470000_92480000	18	0	1.30408e-05	0.496787
Chr7_94720000_94730000	7	0	0.019311	0.293645
Chr7_94870000_94880000	7	0	0.019311	0.293645
Chr7_94880000_94890000	14	0	0.000211248	0.437485
Chr7_96450000_96460000	12	0	0.000797606	0.403009
Chr7_99880000_99890000	10	0	0.00290825	0.364101
Chr7_104740000_104750000	14	0	0.000211248	0.437485
Chr7_104750000_104760000	16	0	5.37085e-05	0.468521
Chr7_107730000_107740000	19	0	6.30654e-06	0.510036
Chr7_108340000_108350000	11	0	0.00152904	0.384189
Chr7_108670000_108680000	10	0	0.00290825	0.364101
Chr7_113340000_113350000	11	0	0.00152904	0.384189
Chr7_114380000_114390000	13	0	0.000412439	0.420729
Chr7_115520000_115530000	12	0	0.000797606	0.403009
Chr7_117100000_117110000	7	0	0.019311	0.293645
Chr7_118110000_118120000	25	0	5.98064e-08	0.579788
Chr7_118120000_118130000	11	0	0.00152904	0.384189
Chr7_119560000_119570000	11	0	0.00152904	0.384189
Chr7_122170000_122180000	19	0	6.30654e-06	0.510036
Chr7_122200000_122210000	21	0	1.41649e-06	0.535
Chr7_123780000_123790000	23	0	3.003e-07	0.558171
Chr7_124610000_124620000	24	0	1.35107e-07	0.56916
Chr7_124680000_124690000	15	0	0.000107098	0.453386
Chr7_125220000_125230000	26	8	0.000525089	0.414388
Chr7_125300000_125310000	7	0	0.019311	0.293645
Chr7_125310000_125320000	11	0	0.00152904	0.384189
Chr7_126160000_126170000	16	0	5.37085e-05	0.468521
Chr7_126980000_126990000	9	0	0.00549388	0.342525
Chr7_129440000_129450000	15	0	0.000107098	0.453386
Chr7_129450000_129460000	7	0	0.019311	0.293645
Chr7_133640000_133650000	7	0	0.019311	0.293645
Chr7_134580000_134590000	10	0	0.00290825	0.364101
Chr7_136570000_136580000	11	0	0.00152904	0.384189
Chr7_138250000_138260000	13	0	0.000412439	0.420729
Chr7_138340000_138350000	10	0	0.00290825	0.364101
Chr7_138430000_138440000	6	0	0.0360669	0.265372
Chr7_138440000_138450000	25	0	5.98064e-08	0.579788
Chr7_140550000_140560000	7	0	0.019311	0.293645
Chr7_141750000_141760000	9	0	0.00549388	0.342525
Chr7_149050000_149060000	15	0	0.000107098	0.453386
Chr7_150040000_150050000	16	0	5.37085e-05	0.468521
Chr7_152030000_152040000	15	0	0.000107098	0.453386
Chr7_152040000_152050000	10	0	0.00290825	0.364101
Chr7_153400000_153410000	9	0	0.00549388	0.342525
Chr7_153410000_153420000	16	0	5.37085e-05	0.468521
Chr7_154060000_154070000	14	5	0.0447453	0.254837
Chr7_155230000_155240000	6	0	0.0360669	0.265372
Chr7_158230000_158240000	7	0	0.019311	0.293645
Chr7_158650000_158660000	6	0	0.0360669	0.265372
Chr8_5850000_5860000	9	0	0.00549388	0.342525
Chr8_15790000_15800000	14	0	0.000211248	0.437485
Chr8_18100000_18110000	8	0	0.0103206	0.319173
Chr8_27490000_27500000	18	0	1.30408e-05	0.496787
Chr8_30140000_30150000	8	0	0.0103206	0.319173
Chr8_30730000_30740000	8	0	0.0103206	0.319173
Chr8_38090000_38100000	18	0	1.30408e-05	0.496787
Chr8_39870000_39880000	11	0	0.00152904	0.384189
Chr8_41590000_41600000	19	0	6.30654e-06	0.510036
Chr8_42560000_42570000	10	0	0.00290825	0.364101
Chr8_42790000_42800000	14	0	0.000211248	0.437485
Chr8_43730000_43740000	13	0	0.000412439	0.420729
Chr8_43740000_43750000	10	0	0.00290825	0.364101
Chr8_43890000_43900000	9	0	0.00549388	0.342525
Chr8_43960000_43970000	14	0	0.000211248	0.437485
Chr8_43970000_43980000	15	0	0.000107098	0.453386
Chr8_43980000_43990000	14	0	0.000211248	0.437485
Chr8_44030000_44040000	12	0	0.000797606	0.403009
Chr8_44040000_44050000	15	0	0.000107098	0.453386
Chr8_44050000_44060000	15	0	0.000107098	0.453386
Chr8_44060000_44070000	15	0	0.000107098	0.453386
Chr8_44070000_44080000	15	0	0.000107098	0.453386
Chr8_44080000_44090000	15	0	0.000107098	0.453386
Chr8_44090000_44100000	15	0	0.000107098	0.453386
Chr8_44100000_44110000	15	0	0.000107098	0.453386
Chr8_44110000_44120000	15	0	0.000107098	0.453386
Chr8_44120000_44130000	15	0	0.000107098	0.453386
Chr8_44130000_44140000	15	0	0.000107098	0.453386
Chr8_44140000_44150000	15	0	0.000107098	0.453386
Chr8_44150000_44160000	15	0	0.000107098	0.453386
Chr8_44160000_44170000	15	0	0.000107098	0.453386
Chr8_44170000_44180000	15	0	0.000107098	0.453386
Chr8_44180000_44190000	15	0	0.000107098	0.453386
Chr8_44190000_44200000	15	0	0.000107098	0.453386
Chr8_44200000_44210000	15	0	0.000107098	0.453386
Chr8_44210000_44220000	15	0	0.000107098	0.453386
Chr8_44220000_44230000	15	0	0.000107098	0.453386
Chr8_44230000_44240000	15	0	0.000107098	0.453386
Chr8_44240000_44250000	15	0	0.000107098	0.453386
Chr8_44250000_44260000	14	0	0.000211248	0.437485
Chr8_44260000_44270000	14	0	0.000211248	0.437485
Chr8_44270000_44280000	15	0	0.000107098	0.453386
Chr8_44280000_44290000	15	0	0.000107098	0.453386
Chr8_44290000_44300000	15	0	0.000107098	0.453386
Chr8_44300000_44310000	15	0	0.000107098	0.453386
Chr8_44310000_44320000	15	0	0.000107098	0.453386
Chr8_44320000_44330000	15	0	0.000107098	0.453386
Chr8_44330000_44340000	15	0	0.000107098	0.453386
Chr8_44340000_44350000	15	0	0.000107098	0.453386
Chr8_44350000_44360000	15	0	0.000107098	0.453386
Chr8_44360000_44370000	15	0	0.000107098	0.453386
Chr8_44370000_44380000	14	0	0.000211248	0.437485
Chr8_44380000_44390000	14	0	0.000211248	0.437485
Chr8_44390000_44400000	15	0	0.000107098	0.453386
Chr8_44400000_44410000	15	0	0.000107098	0.453386
Chr8_44410000_44420000	15	0	0.000107098	0.453386
Chr8_44420000_44430000	15	0	0.000107098	0.453386
Chr8_44430000_44440000	15	0	0.000107098	0.453386
Chr8_44440000_44450000	14	0	0.000211248	0.437485
Chr8_44450000_44460000	14	0	0.000211248	0.437485
Chr8_44460000_44470000	15	0	0.000107098	0.453386
Chr8_44470000_44480000	15	0	0.000107098	0.453386
Chr8_44480000_44490000	15	0	0.000107098	0.453386
Chr8_44490000_44500000	15	0	0.000107098	0.453386
Chr8_44500000_44510000	15	0	0.000107098	0.453386
Chr8_44510000_44520000	15	0	0.000107098	0.453386
Chr8_44520000_44530000	15	0	0.000107098	0.453386
Chr8_44530000_44540000	14	0	0.000211248	0.437485
Chr8_44540000_44550000	15	0	0.000107098	0.453386
Chr8_44550000_44560000	15	0	0.000107098	0.453386
Chr8_44560000_44570000	15	0	0.000107098	0.453386
Chr8_44570000_44580000	15	0	0.000107098	0.453386
Chr8_44580000_44590000	15	0	0.000107098	0.453386
Chr8_44590000_44600000	13	0	0.000412439	0.420729
Chr8_44600000_44610000	15	0	0.000107098	0.453386
Chr8_44610000_44620000	15	0	0.000107098	0.453386
Chr8_44620000_44630000	15	0	0.000107098	0.453386
Chr8_44630000_44640000	13	0	0.000412439	0.420729
Chr8_44640000_44650000	15	0	0.000107098	0.453386
Chr8_44650000_44660000	15	0	0.000107098	0.453386
Chr8_44660000_44670000	15	0	0.000107098	0.453386
Chr8_44670000_44680000	15	0	0.000107098	0.453386
Chr8_44680000_44690000	15	0	0.000107098	0.453386
Chr8_44690000_44700000	15	0	0.000107098	0.453386
Chr8_44700000_44710000	15	0	0.000107098	0.453386
Chr8_44710000_44720000	15	0	0.000107098	0.453386
Chr8_44720000_44730000	15	0	0.000107098	0.453386
Chr8_44730000_44740000	14	0	0.000211248	0.437485
Chr8_44740000_44750000	15	0	0.000107098	0.453386
Chr8_44750000_44760000	13	0	0.000412439	0.420729
Chr8_44760000_44770000	15	0	0.000107098	0.453386
Chr8_44770000_44780000	15	0	0.000107098	0.453386
Chr8_44780000_44790000	15	0	0.000107098	0.453386
Chr8_44790000_44800000	14	0	0.000211248	0.437485
Chr8_44800000_44810000	15	0	0.000107098	0.453386
Chr8_44810000_44820000	15	0	0.000107098	0.453386
Chr8_44820000_44830000	15	0	0.000107098	0.453386
Chr8_44830000_44840000	15	0	0.000107098	0.453386
Chr8_44840000_44850000	15	0	0.000107098	0.453386
Chr8_44850000_44860000	15	0	0.000107098	0.453386
Chr8_44860000_44870000	15	0	0.000107098	0.453386
Chr8_44870000_44880000	15	0	0.000107098	0.453386
Chr8_44880000_44890000	15	0	0.000107098	0.453386
Chr8_44890000_44900000	15	0	0.000107098	0.453386
Chr8_44900000_44910000	15	0	0.000107098	0.453386
Chr8_44910000_44920000	15	0	0.000107098	0.453386
Chr8_44920000_44930000	12	0	0.000797606	0.403009
Chr8_44930000_44940000	15	0	0.000107098	0.453386
Chr8_44940000_44950000	15	0	0.000107098	0.453386
Chr8_44950000_44960000	15	0	0.000107098	0.453386
Chr8_44960000_44970000	15	0	0.000107098	0.453386
Chr8_44970000_44980000	15	0	0.000107098	0.453386
Chr8_44980000_44990000	15	0	0.000107098	0.453386
Chr8_44990000_45000000	15	0	0.000107098	0.453386
Chr8_45000000_45010000	15	0	0.000107098	0.453386
Chr8_45010000_45020000	14	0	0.000211248	0.437485
Chr8_45020000_45030000	15	0	0.000107098	0.453386
Chr8_45030000_45040000	14	0	0.000211248	0.437485
Chr8_45040000_45050000	14	0	0.000211248	0.437485
Chr8_45050000_45060000	15	0	0.000107098	0.453386
Chr8_45060000_45070000	15	0	0.000107098	0.453386
Chr8_45070000_45080000	15	0	0.000107098	0.453386
Chr8_45080000_45090000	15	0	0.000107098	0.453386
Chr8_45090000_45100000	15	0	0.000107098	0.453386
Chr8_45100000_45110000	15	0	0.000107098	0.453386
Chr8_45110000_45120000	15	0	0.000107098	0.453386
Chr8_45120000_45130000	15	0	0.000107098	0.453386
Chr8_45130000_45140000	15	0	0.000107098	0.453386
Chr8_45140000_45150000	15	0	0.000107098	0.453386
Chr8_45150000_45160000	15	0	0.000107098	0.453386
Chr8_45160000_45170000	15	0	0.000107098	0.453386
Chr8_45170000_45180000	15	0	0.000107098	0.453386
Chr8_45180000_45190000	14	0	0.000211248	0.437485
Chr8_45190000_45200000	15	0	0.000107098	0.453386
Chr8_45200000_45210000	15	0	0.000107098	0.453386
Chr8_45210000_45220000	15	0	0.000107098	0.453386
Chr8_45220000_45230000	15	0	0.000107098	0.453386
Chr8_45230000_45240000	15	0	0.000107098	0.453386
Chr8_45240000_45250000	15	0	0.000107098	0.453386
Chr8_45250000_45260000	15	0	0.000107098	0.453386
Chr8_45260000_45270000	15	0	0.000107098	0.453386
Chr8_45270000_45280000	15	0	0.000107098	0.453386
Chr8_45280000_45290000	15	0	0.000107098	0.453386
Chr8_45290000_45300000	15	0	0.000107098	0.453386
Chr8_45300000_45310000	15	0	0.000107098	0.453386
Chr8_45310000_45320000	15	0	0.000107098	0.453386
Chr8_45320000_45330000	14	0	0.000211248	0.437485
Chr8_45330000_45340000	15	0	0.000107098	0.453386
Chr8_45340000_45350000	15	0	0.000107098	0.453386
Chr8_45350000_45360000	15	0	0.000107098	0.453386
Chr8_45360000_45370000	15	0	0.000107098	0.453386
Chr8_45370000_45380000	14	0	0.000211248	0.437485
Chr8_45380000_45390000	15	0	0.000107098	0.453386
Chr8_45390000_45400000	15	0	0.000107098	0.453386
Chr8_45400000_45410000	15	0	0.000107098	0.453386
Chr8_45410000_45420000	15	0	0.000107098	0.453386
Chr8_45420000_45430000	15	0	0.000107098	0.453386
Chr8_45430000_45440000	15	0	0.000107098	0.453386
Chr8_45440000_45450000	14	0	0.000211248	0.437485
Chr8_45450000_45460000	15	0	0.000107098	0.453386
Chr8_45460000_45470000	15	0	0.000107098	0.453386
Chr8_45470000_45480000	15	0	0.000107098	0.453386
Chr8_45480000_45490000	15	0	0.000107098	0.453386
Chr8_45490000_45500000	15	0	0.000107098	0.453386
Chr8_45500000_45510000	15	0	0.000107098	0.453386
Chr8_45510000_45520000	15	0	0.000107098	0.453386
Chr8_45520000_45530000	15	0	0.000107098	0.453386
Chr8_45530000_45540000	15	0	0.000107098	0.453386
Chr8_45540000_45550000	15	0	0.000107098	0.453386
Chr8_45550000_45560000	15	0	0.000107098	0.453386
Chr8_45560000_45570000	14	0	0.000211248	0.437485
Chr8_45570000_45580000	15	0	0.000107098	0.453386
Chr8_45580000_45590000	15	0	0.000107098	0.453386
Chr8_45590000_45600000	15	0	0.000107098	0.453386
Chr8_45600000_45610000	15	0	0.000107098	0.453386
Chr8_45610000_45620000	15	0	0.000107098	0.453386
Chr8_45620000_45630000	15	0	0.000107098	0.453386
Chr8_45630000_45640000	15	0	0.000107098	0.453386
Chr8_45640000_45650000	15	0	0.000107098	0.453386
Chr8_45650000_45660000	15	0	0.000107098	0.453386
Chr8_45660000_45670000	15	0	0.000107098	0.453386
Chr8_45670000_45680000	14	0	0.000211248	0.437485
Chr8_45680000_45690000	15	0	0.000107098	0.453386
Chr8_45690000_45700000	15	0	0.000107098	0.453386
Chr8_45700000_45710000	15	0	0.000107098	0.453386
Chr8_45710000_45720000	15	0	0.000107098	0.453386
Chr8_45720000_45730000	15	0	0.000107098	0.453386
Chr8_45730000_45740000	15	0	0.000107098	0.453386
Chr8_45740000_45750000	14	0	0.000211248	0.437485
Chr8_45750000_45760000	15	0	0.000107098	0.453386
Chr8_45760000_45770000	14	0	0.000211248	0.437485
Chr8_45770000_45780000	15	0	0.000107098	0.453386
Chr8_45780000_45790000	14	0	0.000211248	0.437485
Chr8_45790000_45800000	15	0	0.000107098	0.453386
Chr8_45800000_45810000	15	0	0.000107098	0.453386
Chr8_45810000_45820000	15	0	0.000107098	0.453386
Chr8_45820000_45830000	15	0	0.000107098	0.453386
Chr8_45830000_45840000	15	0	0.000107098	0.453386
Chr8_45840000_45850000	15	0	0.000107098	0.453386
Chr8_45850000_45860000	14	0	0.000211248	0.437485
Chr8_45860000_45870000	15	0	0.000107098	0.453386
Chr8_45870000_45880000	15	0	0.000107098	0.453386
Chr8_45920000_45930000	8	0	0.0103206	0.319173
Chr8_45930000_45940000	15	0	0.000107098	0.453386
Chr8_45940000_45950000	14	0	0.000211248	0.437485
Chr8_46270000_46280000	11	0	0.00152904	0.384189
Chr8_46280000_46290000	17	0	2.66259e-05	0.482967
Chr8_46580000_46590000	16	0	5.37085e-05	0.468521
Chr8_46650000_46660000	19	0	6.30654e-06	0.510036
Chr8_47170000_47180000	13	0	0.000412439	0.420729
Chr8_47990000_48000000	9	0	0.00549388	0.342525
Chr8_48240000_48250000	18	0	1.30408e-05	0.496787
Chr8_49420000_49430000	13	0	0.000412439	0.420729
Chr8_49430000_49440000	16	0	5.37085e-05	0.468521
Chr8_49650000_49660000	14	0	0.000211248	0.437485
Chr8_51290000_51300000	18	0	1.30408e-05	0.496787
Chr8_52560000_52570000	9	0	0.00549388	0.342525
Chr8_52950000_52960000	9	0	0.00549388	0.342525
Chr8_52980000_52990000	8	0	0.0103206	0.319173
Chr8_53070000_53080000	19	0	6.30654e-06	0.510036
Chr8_53130000_53140000	6	0	0.0360669	0.265372
Chr8_53140000_53150000	11	0	0.00152904	0.384189
Chr8_53460000_53470000	13	0	0.000412439	0.420729
Chr8_53620000_53630000	10	0	0.00290825	0.364101
Chr8_54030000_54040000	20	0	3.00962e-06	0.52276
Chr8_60420000_60430000	11	0	0.00152904	0.384189
Chr8_63140000_63150000	9	0	0.00549388	0.342525
Chr8_63310000_63320000	10	0	0.00290825	0.364101
Chr8_63320000_63330000	13	0	0.000412439	0.420729
Chr8_64120000_64130000	17	0	2.66259e-05	0.482967
Chr8_65130000_65140000	7	0	0.019311	0.293645
Chr8_65860000_65870000	8	0	0.0103206	0.319173
Chr8_68890000_68900000	15	5	0.0269541	0.278944
Chr8_72130000_72140000	13	0	0.000412439	0.420729
Chr8_72380000_72390000	8	0	0.0103206	0.319173
Chr8_73900000_73910000	7	0	0.019311	0.293645
Chr8_73910000_73920000	15	0	0.000107098	0.453386
Chr8_75040000_75050000	8	0	0.0103206	0.319173
Chr8_75360000_75370000	9	0	0.00549388	0.342525
Chr8_78150000_78160000	26	0	2.60311e-08	0.590076
Chr8_78160000_78170000	9	0	0.00549388	0.342525
Chr8_78180000_78190000	16	0	5.37085e-05	0.468521
Chr8_78650000_78660000	10	0	0.00290825	0.364101
Chr8_79120000_79130000	8	0	0.0103206	0.319173
Chr8_80730000_80740000	10	0	0.00290825	0.364101
Chr8_80740000_80750000	7	0	0.019311	0.293645
Chr8_85720000_85730000	8	0	0.0103206	0.319173
Chr8_85730000_85740000	6	0	0.0360669	0.265372
Chr8_86920000_86930000	17	0	2.66259e-05	0.482967
Chr8_86930000_86940000	9	0	0.00549388	0.342525
Chr8_88600000_88610000	10	0	0.00290825	0.364101
Chr8_88610000_88620000	9	0	0.00549388	0.342525
Chr8_88670000_88680000	19	0	6.30654e-06	0.510036
Chr8_88770000_88780000	25	0	5.98064e-08	0.579788
Chr8_89230000_89240000	15	0	0.000107098	0.453386
Chr8_89450000_89460000	23	0	3.003e-07	0.558171
Chr8_90410000_90420000	18	0	1.30408e-05	0.496787
Chr8_90680000_90690000	14	0	0.000211248	0.437485
Chr8_92230000_92240000	9	0	0.00549388	0.342525
Chr8_92390000_92400000	7	0	0.019311	0.293645
Chr8_92760000_92770000	14	0	0.000211248	0.437485
Chr8_94300000_94310000	11	0	0.00152904	0.384189
Chr8_100200000_100210000	22	0	6.57124e-07	0.546793
Chr8_106780000_106790000	6	0	0.0360669	0.265372
Chr8_106790000_106800000	14	0	0.000211248	0.437485
Chr8_107600000_107610000	17	0	2.66259e-05	0.482967
Chr8_110880000_110890000	22	0	6.57124e-07	0.546793
Chr8_112770000_112780000	7	0	0.019311	0.293645
Chr8_113470000_113480000	18	0	1.30408e-05	0.496787
Chr8_113930000_113940000	20	0	3.00962e-06	0.52276
Chr8_113940000_113950000	7	0	0.019311	0.293645
Chr8_116140000_116150000	22	0	6.57124e-07	0.546793
Chr8_116150000_116160000	7	0	0.019311	0.293645
Chr8_119910000_119920000	9	0	0.00549388	0.342525
Chr8_120040000_120050000	7	0	0.019311	0.293645
Chr8_123140000_123150000	8	0	0.0103206	0.319173
Chr8_123330000_123340000	6	0	0.0360669	0.265372
Chr8_124900000_124910000	26	0	2.60311e-08	0.590076
Chr8_124980000_124990000	14	0	0.000211248	0.437485
Chr8_125990000_126000000	10	0	0.00290825	0.364101
Chr8_126010000_126020000	12	0	0.000797606	0.403009
Chr8_127390000_127400000	7	0	0.019311	0.293645
Chr8_127830000_127840000	11	0	0.00152904	0.384189
Chr8_128370000_128380000	16	0	5.37085e-05	0.468521
Chr8_131150000_131160000	14	0	0.000211248	0.437485
Chr8_137280000_137290000	15	0	0.000107098	0.453386
Chr8_137980000_137990000	7	0	0.019311	0.293645
Chr8_137990000_138000000	7	0	0.019311	0.293645
Chr8_139450000_139460000	19	0	6.30654e-06	0.510036
Chr8_139460000_139470000	15	0	0.000107098	0.453386
Chr8_143190000_143200000	14	0	0.000211248	0.437485
Chr8_143280000_143290000	9	0	0.00549388	0.342525
Chr8_143830000_143840000	19	0	6.30654e-06	0.510036
Chr8_144790000_144800000	16	0	5.37085e-05	0.468521
Chr8_144870000_144880000	14	0	0.000211248	0.437485
Chr8_145020000_145030000	18	0	1.30408e-05	0.496787
Chr8_145030000_145040000	13	0	0.000412439	0.420729
Chr9_5730000_5740000	9	0	0.00549388	0.342525
Chr9_17200000_17210000	8	0	0.0103206	0.319173
Chr9_17440000_17450000	14	0	0.000211248	0.437485
Chr9_26710000_26720000	11	0	0.00152904	0.384189
Chr9_27630000_27640000	8	0	0.0103206	0.319173
Chr9_29370000_29380000	7	0	0.019311	0.293645
Chr9_29650000_29660000	11	0	0.00152904	0.384189
Chr9_29770000_29780000	15	0	0.000107098	0.453386
Chr9_31630000_31640000	14	0	0.000211248	0.437485
Chr9_31770000_31780000	16	0	5.37085e-05	0.468521
Chr9_35450000_35460000	8	0	0.0103206	0.319173
Chr9_69760000_69770000	21	0	1.41649e-06	0.535
Chr9_72480000_72490000	6	0	0.0360669	0.265372
Chr9_73080000_73090000	15	0	0.000107098	0.453386
Chr9_76490000_76500000	11	0	0.00152904	0.384189
Chr9_83840000_83850000	16	0	5.37085e-05	0.468521
Chr9_83940000_83950000	8	0	0.0103206	0.319173
Chr9_85370000_85380000	16	0	5.37085e-05	0.468521
Chr9_85770000_85780000	15	0	0.000107098	0.453386
Chr9_88940000_88950000	10	0	0.00290825	0.364101
Chr9_88950000_88960000	6	0	0.0360669	0.265372
Chr9_93970000_93980000	13	0	0.000412439	0.420729
Chr9_95260000_95270000	13	0	0.000412439	0.420729
Chr9_95270000_95280000	6	0	0.0360669	0.265372
Chr9_100070000_100080000	18	0	1.30408e-05	0.496787
Chr9_100360000_100370000	20	0	3.00962e-06	0.52276
Chr9_102800000_102810000	11	1	0.00607188	0.33896
Chr9_106040000_106050000	11	0	0.00152904	0.384189
Chr9_108590000_108600000	16	0	5.37085e-05	0.468521
Chr9_112390000_112400000	15	0	0.000107098	0.453386
Chr9_121420000_121430000	17	0	2.66259e-05	0.482967
Chr9_121430000_121440000	12	0	0.000797606	0.403009
Chr9_131680000_131690000	13	0	0.000412439	0.420729
Chr9_133950000_133960000	20	0	3.00962e-06	0.52276
Chr9_134090000_134100000	12	0	0.000797606	0.403009
Chr9_135430000_135440000	7	0	0.019311	0.293645
Chr9_135440000_135450000	8	0	0.0103206	0.319173
Chr9_136780000_136790000	25	0	5.98064e-08	0.579788
Chr9_137840000_137850000	7	0	0.019311	0.293645
Chr9_137940000_137950000	8	0	0.0103206	0.319173
Chr10_5030000_5040000	18	0	1.30408e-05	0.496787
Chr10_5040000_5050000	13	0	0.000412439	0.420729
Chr10_5050000_5060000	12	0	0.000797606	0.403009
Chr10_6820000_6830000	6	0	0.0360669	0.265372
Chr10_6830000_6840000	12	0	0.000797606	0.403009
Chr10_15010000_15020000	8	0	0.0103206	0.319173
Chr10_16160000_16170000	11	0	0.00152904	0.384189
Chr10_17010000_17020000	11	0	0.00152904	0.384189
Chr10_18570000_18580000	16	0	5.37085e-05	0.468521
Chr10_22140000_22150000	14	0	0.000211248	0.437485
Chr10_23290000_23300000	6	0	0.0360669	0.265372
Chr10_26890000_26900000	8	0	0.0103206	0.319173
Chr10_42380000_42390000	18	0	1.30408e-05	0.496787
Chr10_42490000_42500000	16	0	5.37085e-05	0.468521
Chr10_42650000_42660000	19	8	0.0280125	0.27719
Chr10_43510000_43520000	17	0	2.66259e-05	0.482967
Chr10_48330000_48340000	25	14	0.0493678	0.249883
Chr10_48990000_49000000	22	0	6.57124e-07	0.546793
Chr10_53020000_53030000	19	0	6.30654e-06	0.510036
Chr10_54100000_54110000	9	0	0.00549388	0.342525
Chr10_57130000_57140000	10	0	0.00290825	0.364101
Chr10_57140000_57150000	6	0	0.0360669	0.265372
Chr10_57830000_57840000	11	0	0.00152904	0.384189
Chr10_61560000_61570000	18	0	1.30408e-05	0.496787
Chr10_61570000_61580000	10	0	0.00290825	0.364101
Chr10_64780000_64790000	10	0	0.00290825	0.364101
Chr10_65110000_65120000	8	0	0.0103206	0.319173
Chr10_67690000_67700000	6	0	0.0360669	0.265372
Chr10_68520000_68530000	17	0	2.66259e-05	0.482967
Chr10_68860000_68870000	16	0	5.37085e-05	0.468521
Chr10_71010000_71020000	8	0	0.0103206	0.319173
Chr10_71020000_71030000	8	0	0.0103206	0.319173
Chr10_71950000_71960000	23	5	0.000225521	0.435897
Chr10_71960000_71970000	18	0	1.30408e-05	0.496787
Chr10_83970000_83980000	13	0	0.000412439	0.420729
Chr10_84100000_84110000	6	0	0.0360669	0.265372
Chr10_84110000_84120000	10	0	0.00290825	0.364101
Chr10_84120000_84130000	17	0	2.66259e-05	0.482967
Chr10_84520000_84530000	8	0	0.0103206	0.319173
Chr10_84880000_84890000	14	0	0.000211248	0.437485
Chr10_85030000_85040000	14	0	0.000211248	0.437485
Chr10_89400000_89410000	6	0	0.0360669	0.265372
Chr10_90540000_90550000	12	0	0.000797606	0.403009
Chr10_90550000_90560000	7	0	0.019311	0.293645
Chr10_90600000_90610000	21	0	1.41649e-06	0.535
Chr10_93230000_93240000	17	0	2.66259e-05	0.482967
Chr10_94760000_94770000	11	0	0.00152904	0.384189
Chr10_94770000_94780000	6	0	0.0360669	0.265372
Chr10_94990000_95000000	8	0	0.0103206	0.319173
Chr10_104460000_104470000	13	0	0.000412439	0.420729
Chr10_105420000_105430000	16	4	0.0068556	0.334564
Chr10_107660000_107670000	15	3	0.0047904	0.34733
Chr10_108430000_108440000	7	0	0.019311	0.293645
Chr10_109040000_109050000	9	0	0.00549388	0.342525
Chr10_109310000_109320000	8	0	0.0103206	0.319173
Chr10_111660000_111670000	9	0	0.00549388	0.342525
Chr10_111670000_111680000	7	0	0.019311	0.293645
Chr10_116490000_116500000	9	0	0.00549388	0.342525
Chr10_119880000_119890000	10	0	0.00290825	0.364101
Chr10_123810000_123820000	18	0	1.30408e-05	0.496787
Chr10_130290000_130300000	12	0	0.000797606	0.403009
Chr10_133500000_133510000	7	0	0.019311	0.293645
Chr11_4230000_4240000	10	0	0.00290825	0.364101
Chr11_4280000_4290000	9	0	0.00549388	0.342525
Chr11_4330000_4340000	8	0	0.0103206	0.319173
Chr11_15060000_15070000	11	0	0.00152904	0.384189
Chr11_20540000_20550000	8	0	0.0103206	0.319173
Chr11_22310000_22320000	13	0	0.000412439	0.420729
Chr11_23940000_23950000	7	0	0.019311	0.293645
Chr11_26590000_26600000	6	0	0.0360669	0.265372
Chr11_29520000_29530000	16	0	5.37085e-05	0.468521
Chr11_38110000_38120000	10	0	0.00290825	0.364101
Chr11_38530000_38540000	11	0	0.00152904	0.384189
Chr11_38600000_38610000	11	0	0.00152904	0.384189
Chr11_38620000_38630000	14	0	0.000211248	0.437485
Chr11_38630000_38640000	14	5	0.0447453	0.254837
Chr11_39560000_39570000	6	0	0.0360669	0.265372
Chr11_43160000_43170000	14	0	0.000211248	0.437485
Chr11_44540000_44550000	19	0	6.30654e-06	0.510036
Chr11_48620000_48630000	10	0	0.00290825	0.364101
Chr11_50440000_50450000	21	7	0.00479237	0.347316
Chr11_50490000_50500000	15	0	0.000107098	0.453386
Chr11_50630000_50640000	12	0	0.000797606	0.403009
Chr11_55500000_55510000	14	26	0.0316546	0.271543
Chr11_58310000_58320000	6	0	0.0360669	0.265372
Chr11_59000000_59010000	8	0	0.0103206	0.319173
Chr11_59270000_59280000	18	0	1.30408e-05	0.496787
Chr11_60100000_60110000	17	0	2.66259e-05	0.482967
Chr11_60180000_60190000	9	0	0.00549388	0.342525
Chr11_61090000_61100000	12	0	0.000797606	0.403009
Chr11_61650000_61660000	15	0	0.000107098	0.453386
Chr11_62190000_62200000	18	0	1.30408e-05	0.496787
Chr11_62250000_62260000	9	0	0.00549388	0.342525
Chr11_62320000_62330000	8	0	0.0103206	0.319173
Chr11_62370000_62380000	18	0	1.30408e-05	0.496787
Chr11_62380000_62390000	8	0	0.0103206	0.319173
Chr11_62850000_62860000	13	0	0.000412439	0.420729
Chr11_63200000_63210000	13	0	0.000412439	0.420729
Chr11_63520000_63530000	22	0	6.57124e-07	0.546793
Chr11_67470000_67480000	7	0	0.019311	0.293645
Chr11_67590000_67600000	7	0	0.019311	0.293645
Chr11_67600000_67610000	26	9	0.00121015	0.391117
Chr11_67680000_67690000	13	0	0.000412439	0.420729
Chr11_67700000_67710000	14	0	0.000211248	0.437485
Chr11_70450000_70460000	8	0	0.0103206	0.319173
Chr11_73940000_73950000	25	11	0.0090804	0.32409
Chr11_74350000_74360000	7	0	0.019311	0.293645
Chr11_75040000_75050000	19	0	6.30654e-06	0.510036
Chr11_77550000_77560000	8	0	0.0103206	0.319173
Chr11_77860000_77870000	14	0	0.000211248	0.437485
Chr11_78610000_78620000	8	0	0.0103206	0.319173
Chr11_78620000_78630000	12	0	0.000797606	0.403009
Chr11_79120000_79130000	11	0	0.00152904	0.384189
Chr11_81200000_81210000	21	9	0.0196772	0.292839
Chr11_82620000_82630000	9	0	0.00549388	0.342525
Chr11_83500000_83510000	18	0	1.30408e-05	0.496787
Chr11_85150000_85160000	12	0	0.000797606	0.403009
Chr11_85600000_85610000	9	0	0.00549388	0.342525
Chr11_85610000_85620000	12	0	0.000797606	0.403009
Chr11_85940000_85950000	9	0	0.00549388	0.342525
Chr11_86840000_86850000	19	0	6.30654e-06	0.510036
Chr11_91590000_91600000	14	0	0.000211248	0.437485
Chr11_91600000_91610000	13	0	0.000412439	0.420729
Chr11_92940000_92950000	11	1	0.00607188	0.33896
Chr11_93860000_93870000	16	0	5.37085e-05	0.468521
Chr11_94120000_94130000	14	0	0.000211248	0.437485
Chr11_95930000_95940000	26	0	2.60311e-08	0.590076
Chr11_96630000_96640000	8	0	0.0103206	0.319173
Chr11_100740000_100750000	18	0	1.30408e-05	0.496787
Chr11_101230000_101240000	13	0	0.000412439	0.420729
Chr11_101240000_101250000	9	0	0.00549388	0.342525
Chr11_101700000_101710000	16	0	5.37085e-05	0.468521
Chr11_106110000_106120000	15	0	0.000107098	0.453386
Chr11_107980000_107990000	19	0	6.30654e-06	0.510036
Chr11_109960000_109970000	19	0	6.30654e-06	0.510036
Chr11_110390000_110400000	7	0	0.019311	0.293645
Chr11_110400000_110410000	14	0	0.000211248	0.437485
Chr11_113580000_113590000	14	0	0.000211248	0.437485
Chr11_122010000_122020000	13	0	0.000412439	0.420729
Chr11_124900000_124910000	10	0	0.00290825	0.364101
Chr11_125030000_125040000	17	0	2.66259e-05	0.482967
Chr11_125860000_125870000	17	0	2.66259e-05	0.482967
Chr11_132370000_132380000	13	0	0.000412439	0.420729
Chr12_3420000_3430000	12	0	0.000797606	0.403009
Chr12_5810000_5820000	6	0	0.0360669	0.265372
Chr12_5820000_5830000	15	0	0.000107098	0.453386
Chr12_8460000_8470000	11	0	0.00152904	0.384189
Chr12_8560000_8570000	7	0	0.019311	0.293645
Chr12_8760000_8770000	15	0	0.000107098	0.453386
Chr12_9600000_9610000	19	0	6.30654e-06	0.510036
Chr12_11450000_11460000	6	0	0.0360669	0.265372
Chr12_14290000_14300000	17	0	2.66259e-05	0.482967
Chr12_14330000_14340000	19	0	6.30654e-06	0.510036
Chr12_14480000_14490000	27	9	0.00064539	0.408838
Chr12_14490000_14500000	17	0	2.66259e-05	0.482967
Chr12_18030000_18040000	11	0	0.00152904	0.384189
Chr12_18170000_18180000	12	0	0.000797606	0.403009
Chr12_20930000_20940000	9	0	0.00549388	0.342525
Chr12_20940000_20950000	10	0	0.00290825	0.364101
Chr12_24670000_24680000	7	0	0.019311	0.293645
Chr12_25300000_25310000	9	0	0.00549388	0.342525
Chr12_26770000_26780000	8	0	0.0103206	0.319173
Chr12_29170000_29180000	11	0	0.00152904	0.384189
Chr12_29930000_29940000	24	0	1.35107e-07	0.56916
Chr12_32090000_32100000	6	0	0.0360669	0.265372
Chr12_34090000_34100000	6	0	0.0360669	0.265372
Chr12_34100000_34110000	13	0	0.000412439	0.420729
Chr12_34620000_34630000	20	5	0.00157064	0.383382
Chr12_34830000_34840000	11	0	0.00152904	0.384189
Chr12_34840000_34850000	11	0	0.00152904	0.384189
Chr12_34850000_34860000	11	0	0.00152904	0.384189
Chr12_34860000_34870000	11	0	0.00152904	0.384189
Chr12_34870000_34880000	11	0	0.00152904	0.384189
Chr12_34880000_34890000	11	0	0.00152904	0.384189
Chr12_34890000_34900000	11	0	0.00152904	0.384189
Chr12_34900000_34910000	11	0	0.00152904	0.384189
Chr12_34910000_34920000	11	0	0.00152904	0.384189
Chr12_34920000_34930000	11	0	0.00152904	0.384189
Chr12_34930000_34940000	11	0	0.00152904	0.384189
Chr12_34940000_34950000	11	0	0.00152904	0.384189
Chr12_34950000_34960000	11	0	0.00152904	0.384189
Chr12_34960000_34970000	11	0	0.00152904	0.384189
Chr12_34970000_34980000	11	0	0.00152904	0.384189
Chr12_34980000_34990000	11	0	0.00152904	0.384189
Chr12_34990000_35000000	11	0	0.00152904	0.384189
Chr12_35000000_35010000	11	0	0.00152904	0.384189
Chr12_35010000_35020000	11	0	0.00152904	0.384189
Chr12_35020000_35030000	11	0	0.00152904	0.384189
Chr12_35030000_35040000	11	0	0.00152904	0.384189
Chr12_35040000_35050000	11	0	0.00152904	0.384189
Chr12_35050000_35060000	11	0	0.00152904	0.384189
Chr12_35060000_35070000	11	0	0.00152904	0.384189
Chr12_35070000_35080000	11	0	0.00152904	0.384189
Chr12_35080000_35090000	11	0	0.00152904	0.384189
Chr12_35090000_35100000	11	0	0.00152904	0.384189
Chr12_35100000_35110000	11	0	0.00152904	0.384189
Chr12_35110000_35120000	11	0	0.00152904	0.384189
Chr12_35120000_35130000	11	0	0.00152904	0.384189
Chr12_35130000_35140000	11	0	0.00152904	0.384189
Chr12_35140000_35150000	11	0	0.00152904	0.384189
Chr12_35150000_35160000	11	0	0.00152904	0.384189
Chr12_35160000_35170000	11	0	0.00152904	0.384189
Chr12_35170000_35180000	11	0	0.00152904	0.384189
Chr12_35180000_35190000	11	0	0.00152904	0.384189
Chr12_35190000_35200000	11	0	0.00152904	0.384189
Chr12_35200000_35210000	11	0	0.00152904	0.384189
Chr12_35210000_35220000	11	0	0.00152904	0.384189
Chr12_35220000_35230000	11	0	0.00152904	0.384189
Chr12_35230000_35240000	11	0	0.00152904	0.384189
Chr12_35240000_35250000	11	0	0.00152904	0.384189
Chr12_35250000_35260000	11	0	0.00152904	0.384189
Chr12_35260000_35270000	11	0	0.00152904	0.384189
Chr12_35270000_35280000	11	0	0.00152904	0.384189
Chr12_35280000_35290000	11	0	0.00152904	0.384189
Chr12_35290000_35300000	11	0	0.00152904	0.384189
Chr12_35300000_35310000	11	0	0.00152904	0.384189
Chr12_35310000_35320000	11	0	0.00152904	0.384189
Chr12_35320000_35330000	11	0	0.00152904	0.384189
Chr12_35330000_35340000	11	0	0.00152904	0.384189
Chr12_35340000_35350000	11	0	0.00152904	0.384189
Chr12_35350000_35360000	11	0	0.00152904	0.384189
Chr12_35360000_35370000	11	0	0.00152904	0.384189
Chr12_35370000_35380000	11	0	0.00152904	0.384189
Chr12_35380000_35390000	11	0	0.00152904	0.384189
Chr12_35390000_35400000	11	0	0.00152904	0.384189
Chr12_35400000_35410000	11	0	0.00152904	0.384189
Chr12_35410000_35420000	11	0	0.00152904	0.384189
Chr12_35420000_35430000	11	0	0.00152904	0.384189
Chr12_35430000_35440000	11	0	0.00152904	0.384189
Chr12_35440000_35450000	11	0	0.00152904	0.384189
Chr12_35450000_35460000	11	0	0.00152904	0.384189
Chr12_35460000_35470000	11	0	0.00152904	0.384189
Chr12_35470000_35480000	11	0	0.00152904	0.384189
Chr12_35480000_35490000	11	0	0.00152904	0.384189
Chr12_35490000_35500000	11	0	0.00152904	0.384189
Chr12_35500000_35510000	11	0	0.00152904	0.384189
Chr12_35510000_35520000	11	0	0.00152904	0.384189
Chr12_35520000_35530000	11	0	0.00152904	0.384189
Chr12_35530000_35540000	11	0	0.00152904	0.384189
Chr12_35540000_35550000	11	0	0.00152904	0.384189
Chr12_35550000_35560000	11	0	0.00152904	0.384189
Chr12_35560000_35570000	11	0	0.00152904	0.384189
Chr12_35570000_35580000	11	0	0.00152904	0.384189
Chr12_35580000_35590000	11	0	0.00152904	0.384189
Chr12_35590000_35600000	11	0	0.00152904	0.384189
Chr12_35600000_35610000	11	0	0.00152904	0.384189
Chr12_35610000_35620000	11	0	0.00152904	0.384189
Chr12_35620000_35630000	11	0	0.00152904	0.384189
Chr12_35630000_35640000	11	0	0.00152904	0.384189
Chr12_35640000_35650000	11	0	0.00152904	0.384189
Chr12_35650000_35660000	11	0	0.00152904	0.384189
Chr12_35660000_35670000	11	0	0.00152904	0.384189
Chr12_35670000_35680000	11	0	0.00152904	0.384189
Chr12_35680000_35690000	11	0	0.00152904	0.384189
Chr12_35690000_35700000	11	0	0.00152904	0.384189
Chr12_35700000_35710000	11	0	0.00152904	0.384189
Chr12_35710000_35720000	11	0	0.00152904	0.384189
Chr12_35720000_35730000	11	0	0.00152904	0.384189
Chr12_35730000_35740000	11	0	0.00152904	0.384189
Chr12_35740000_35750000	11	0	0.00152904	0.384189
Chr12_35750000_35760000	11	0	0.00152904	0.384189
Chr12_35760000_35770000	11	0	0.00152904	0.384189
Chr12_35770000_35780000	11	0	0.00152904	0.384189
Chr12_35780000_35790000	11	0	0.00152904	0.384189
Chr12_35790000_35800000	11	0	0.00152904	0.384189
Chr12_35800000_35810000	11	0	0.00152904	0.384189
Chr12_35810000_35820000	11	0	0.00152904	0.384189
Chr12_35820000_35830000	11	0	0.00152904	0.384189
Chr12_35830000_35840000	11	0	0.00152904	0.384189
Chr12_35840000_35850000	11	0	0.00152904	0.384189
Chr12_35850000_35860000	11	0	0.00152904	0.384189
Chr12_35860000_35870000	11	0	0.00152904	0.384189
Chr12_35870000_35880000	11	0	0.00152904	0.384189
Chr12_35880000_35890000	11	0	0.00152904	0.384189
Chr12_35890000_35900000	11	0	0.00152904	0.384189
Chr12_35900000_35910000	11	0	0.00152904	0.384189
Chr12_35910000_35920000	11	0	0.00152904	0.384189
Chr12_35920000_35930000	11	0	0.00152904	0.384189
Chr12_35930000_35940000	11	0	0.00152904	0.384189
Chr12_35940000_35950000	11	0	0.00152904	0.384189
Chr12_35950000_35960000	11	0	0.00152904	0.384189
Chr12_35960000_35970000	11	0	0.00152904	0.384189
Chr12_35970000_35980000	11	0	0.00152904	0.384189
Chr12_35980000_35990000	11	0	0.00152904	0.384189
Chr12_35990000_36000000	11	0	0.00152904	0.384189
Chr12_36000000_36010000	11	0	0.00152904	0.384189
Chr12_36010000_36020000	11	0	0.00152904	0.384189
Chr12_36020000_36030000	11	0	0.00152904	0.384189
Chr12_36030000_36040000	11	0	0.00152904	0.384189
Chr12_36040000_36050000	11	0	0.00152904	0.384189
Chr12_36050000_36060000	11	0	0.00152904	0.384189
Chr12_36060000_36070000	11	0	0.00152904	0.384189
Chr12_36070000_36080000	11	0	0.00152904	0.384189
Chr12_36080000_36090000	11	0	0.00152904	0.384189
Chr12_36090000_36100000	11	0	0.00152904	0.384189
Chr12_36100000_36110000	11	0	0.00152904	0.384189
Chr12_36110000_36120000	11	0	0.00152904	0.384189
Chr12_36120000_36130000	11	0	0.00152904	0.384189
Chr12_36130000_36140000	11	0	0.00152904	0.384189
Chr12_36140000_36150000	11	0	0.00152904	0.384189
Chr12_36150000_36160000	11	0	0.00152904	0.384189
Chr12_36160000_36170000	11	0	0.00152904	0.384189
Chr12_36170000_36180000	11	0	0.00152904	0.384189
Chr12_36180000_36190000	11	0	0.00152904	0.384189
Chr12_36190000_36200000	11	0	0.00152904	0.384189
Chr12_36200000_36210000	11	0	0.00152904	0.384189
Chr12_36210000_36220000	11	0	0.00152904	0.384189
Chr12_36220000_36230000	11	0	0.00152904	0.384189
Chr12_36230000_36240000	11	0	0.00152904	0.384189
Chr12_36240000_36250000	11	0	0.00152904	0.384189
Chr12_36250000_36260000	11	0	0.00152904	0.384189
Chr12_36260000_36270000	11	0	0.00152904	0.384189
Chr12_36270000_36280000	11	0	0.00152904	0.384189
Chr12_36280000_36290000	11	0	0.00152904	0.384189
Chr12_36290000_36300000	11	0	0.00152904	0.384189
Chr12_36300000_36310000	11	0	0.00152904	0.384189
Chr12_36310000_36320000	11	0	0.00152904	0.384189
Chr12_36320000_36330000	11	0	0.00152904	0.384189
Chr12_36330000_36340000	11	0	0.00152904	0.384189
Chr12_36340000_36350000	11	0	0.00152904	0.384189
Chr12_36350000_36360000	11	0	0.00152904	0.384189
Chr12_36360000_36370000	11	0	0.00152904	0.384189
Chr12_36370000_36380000	11	0	0.00152904	0.384189
Chr12_36380000_36390000	11	0	0.00152904	0.384189
Chr12_36390000_36400000	11	0	0.00152904	0.384189
Chr12_36400000_36410000	11	0	0.00152904	0.384189
Chr12_36410000_36420000	11	0	0.00152904	0.384189
Chr12_36420000_36430000	11	0	0.00152904	0.384189
Chr12_36430000_36440000	11	0	0.00152904	0.384189
Chr12_36440000_36450000	11	0	0.00152904	0.384189
Chr12_36450000_36460000	11	0	0.00152904	0.384189
Chr12_36460000_36470000	11	0	0.00152904	0.384189
Chr12_36470000_36480000	11	0	0.00152904	0.384189
Chr12_36480000_36490000	11	0	0.00152904	0.384189
Chr12_36490000_36500000	11	0	0.00152904	0.384189
Chr12_36500000_36510000	11	0	0.00152904	0.384189
Chr12_36510000_36520000	11	0	0.00152904	0.384189
Chr12_36520000_36530000	11	0	0.00152904	0.384189
Chr12_36530000_36540000	11	0	0.00152904	0.384189
Chr12_36540000_36550000	11	0	0.00152904	0.384189
Chr12_36550000_36560000	11	0	0.00152904	0.384189
Chr12_36560000_36570000	11	0	0.00152904	0.384189
Chr12_36570000_36580000	11	0	0.00152904	0.384189
Chr12_36580000_36590000	11	0	0.00152904	0.384189
Chr12_36590000_36600000	11	0	0.00152904	0.384189
Chr12_36600000_36610000	11	0	0.00152904	0.384189
Chr12_36610000_36620000	11	0	0.00152904	0.384189
Chr12_36620000_36630000	11	0	0.00152904	0.384189
Chr12_36630000_36640000	11	0	0.00152904	0.384189
Chr12_36640000_36650000	11	0	0.00152904	0.384189
Chr12_36650000_36660000	11	0	0.00152904	0.384189
[truncated: 1,861 more rows]
